# Supplementary material for: 4-(3-Carb­oxy-1-ethyl-6-fluoro-4-oxo-1,4-dihydroquinolin-7-yl)piperazin-1-ium 4-carb­oxy­benzoate–benzene-1,4-dicarb­oxy­lic acid (2/1)
Source: Acta Crystallogr Sect E Struct Rep Online. 2011 Mar 19;67(Pt 4):o909. doi: 10.1107/S1600536811009524 (PMC3099834; doi:10.1107/S1600536811009524)
Supplement: Supplementary file 1 [file e-67-0o909-sup1.cif]

##############################################################################
###                                                                        ###
###        Electronic paper (Acta Crystallographica Section E)             ###
###                                                                        ###
##############################################################################
#                                                                            #
# This CIF contains the data in a paper accepted for publication in Acta     #
# Crystallographica Section E. It conforms to the requirements of Notes      #
# for Authors for Section E, and has been peer reviewed under the auspices   #
# of the IUCr Commission on Journals.                                        #
#                                                                            #
# Full details of the Crystallographic Information File format               #
# are given in the paper "The Crystallographic Information File (CIF):       #
# a New Standard Archive File for Crystallography" by S. R. Hall, F. H.      #
# Allen and I. D. Brown [Acta Cryst. (1991), A47, 655-685].                  #
#                                                                            #
# The current version of the core CIF dictionary is obtainable from          #
# ftp://ftp.iucr.org/pub/cif_core.dic. The current version number is 2.4.    #
#                                                                            #
# Software is freely available for graphical display of the structure(s) in  #
# this CIF.  For information consult the CIF home page http://www.iucr.org/  #
# cif/home.html                                                              #
#                                                                            #
# This file may be used for bona fide research purposes within the           #
# scientific community so long as proper attribution is given to the journal # 
# article from which it was obtained.                                        #
#                                                                            #
##############################################################################
                                             
data_I
_audit_creation_method     SHELXL-97
_chemical_name_systematic
;
4-(3-Carboxy-1-ethyl-6-fluoro-4-oxo-1,4-dihydroquinolin-7-yl)piperazin-1-ium
4-carboxybenzoate--benzene-1,4-dicarboxylic acid (2/1)
;
_chemical_name_common     ?
_chemical_formula_moiety     'C16 H19 F N3 O3 +, C8 H5 O4 -, 0.5(C8 H6 O4)'
_chemical_formula_sum     'C28 H27 F N3 O9'
_chemical_formula_iupac     'C16 H19 F N3 O3 +, C8 H5 O4 -, 0.5C8 H6 O4'
_chemical_formula_weight     568.53
_chemical_melting_point     ?
_symmetry_cell_setting     triclinic
_symmetry_space_group_name_H-M     'P -1'
_symmetry_space_group_name_hall     '-P 1'
loop_
    _symmetry_equiv_pos_as_xyz
    'x, y, z'
    '-x, -y, -z'
_cell_length_a     9.8901(15)
_cell_length_b     10.2420(16)
_cell_length_c     13.665(2)
_cell_angle_alpha     89.304(2)
_cell_angle_beta     74.672(2)
_cell_angle_gamma     71.677(2)
_cell_volume     1263.5(3)
_cell_formula_units_Z     2
_cell_measurement_reflns_used     10704
_cell_measurement_theta_min     2.51
_cell_measurement_theta_max     26.43
_cell_measurement_temperature     296(2)
_exptl_crystal_description     'block'
_exptl_crystal_colour     ' yellow'
_exptl_crystal_size_max     0.46
_exptl_crystal_size_mid     0.45
_exptl_crystal_size_min     0.36
_exptl_crystal_density_diffrn     1.494
_exptl_crystal_density_meas     ?
_exptl_crystal_density_method     'not measured'
_exptl_crystal_F_000     594
_exptl_absorpt_coefficient_mu     0.117
_exptl_absorpt_correction_type     multi-scan
_exptl_absorpt_process_details     '(SADABS; Sheldrick, 1996)'
_exptl_absorpt_correction_T_min     0.9480
_exptl_absorpt_correction_T_max     0.9590
_exptl_special_details
;
;
_diffrn_ambient_temperature     296(2)
_diffrn_radiation_type     MoK\a
_diffrn_radiation_wavelength     0.71073
_diffrn_radiation_source     'fine-focus sealed tube'
_diffrn_radiation_monochromator     graphite
_diffrn_measurement_device_type     'Bruker APEX CCD area-detector'
_diffrn_measurement_method     '\f and \w'
_diffrn_detector_area_resol_mean     ?
_diffrn_reflns_number     10704
_diffrn_reflns_av_R_equivalents     0.0239
_diffrn_reflns_av_sigmaI/netI     0.0325
_diffrn_reflns_theta_min     2.51
_diffrn_reflns_theta_max     26.43
_diffrn_reflns_theta_full     26.43
_diffrn_measured_fraction_theta_max     0.989
_diffrn_measured_fraction_theta_full     0.989
_diffrn_reflns_limit_h_min     -12
_diffrn_reflns_limit_h_max     12
_diffrn_reflns_limit_k_min     -12
_diffrn_reflns_limit_k_max     12
_diffrn_reflns_limit_l_min     -17
_diffrn_reflns_limit_l_max     17
_diffrn_standards_number     ?
_diffrn_standards_interval_count     ?
_diffrn_standards_interval_time     ?
_diffrn_standards_decay_%     ?
_refine_special_details
;
Refinement of <i>F</i>^2^ against ALL reflections. The weighted <i>R</i>-factor
<i>wR</i> and goodness of fit <i>S</i> are based on <i>F</i>^2^, conventional
<i>R</i>-factors <i>R</i> are based on <i>F</i>, with <i>F</i> set to zero for
negative <i>F</i>^2^. The threshold expression of <i>F</i>^2^ >
\s(<i>F</i>^2^) is used only for calculating <i>R</i>-factors(gt) <i>etc</i>.
and is not relevant to the choice of reflections for refinement.
<i>R</i>-factors based on <i>F</i>^2^ are statistically about twice as large
as those based on <i>F</i>, and <i>R</i>- factors based on ALL data will be
even larger.
;
_reflns_number_total     5143
_reflns_number_gt     4031
_reflns_threshold_expression     I>2\s(I)
_refine_ls_structure_factor_coef     Fsqd
_refine_ls_matrix_type     full
_refine_ls_R_factor_all     0.0545
_refine_ls_R_factor_gt     0.0419
_refine_ls_wR_factor_gt     0.1255
_refine_ls_wR_factor_ref     0.1369
_refine_ls_goodness_of_fit_ref     1.004
_refine_ls_restrained_S_all     1.004
_refine_ls_number_reflns     5143
_refine_ls_number_parameters     394
_refine_ls_number_restraints     0
_refine_ls_hydrogen_treatment     mixed
_refine_ls_weighting_scheme     calc
_refine_ls_weighting_details
         'calc w=1/[\s^2^(Fo^2^)+(0.0950P)^2^+0.0000P] where P=(Fo^2^+2Fc^2^)/3'
_atom_sites_solution_hydrogens     geom
_atom_sites_solution_primary     direct
_atom_sites_solution_secondary     difmap
_refine_ls_shift/su_max     0.000
_refine_ls_shift/su_mean     0.000
_refine_diff_density_max     0.257
_refine_diff_density_min     -0.277
_refine_ls_extinction_method     none
_refine_ls_extinction_coef     ?
loop_
    _atom_type_symbol
    _atom_type_description
    _atom_type_scat_dispersion_real
    _atom_type_scat_dispersion_imag
    _atom_type_scat_source
    'C' 'C' 0.0033 0.0016
                         'International Tables Vol C Tables 4.2.6.8 and 6.1.1.4'
    'H' 'H' 0.0000 0.0000
                         'International Tables Vol C Tables 4.2.6.8 and 6.1.1.4'
    'N' 'N' 0.0061 0.0033
                         'International Tables Vol C Tables 4.2.6.8 and 6.1.1.4'
    'O' 'O' 0.0106 0.0060
                         'International Tables Vol C Tables 4.2.6.8 and 6.1.1.4'
    'F' 'F' 0.0171 0.0103
                         'International Tables Vol C Tables 4.2.6.8 and 6.1.1.4'
_computing_data_collection     'SMART (Bruker, 2001)'
_computing_cell_refinement     'SAINT (Bruker, 2001)'
_computing_data_reduction     'SAINT (Bruker, 2001)'
_computing_structure_solution     'SHELXS97 (Sheldrick, 2008)'
_computing_structure_refinement     'SHELXL97 (Sheldrick, 2008)'
_computing_molecular_graphics     'SHELXTL-Plus (Sheldrick, 2008)'
_computing_publication_material     'SHELXL97 (Sheldrick, 2008)'
loop_
    _atom_site_type_symbol
    _atom_site_label
    _atom_site_fract_x
    _atom_site_fract_y
    _atom_site_fract_z
    _atom_site_U_iso_or_equiv
    _atom_site_adp_type
    _atom_site_calc_flag
    _atom_site_refinement_flags
    _atom_site_occupancy
    _atom_site_disorder_assembly
    _atom_site_disorder_group
    F F1 0.63577(11) 0.18180(9) 0.27698(7) 0.0431(3) Uani d . 1 . .
    C C1 0.63370(16) -0.02848(19) 0.79008(11) 0.0389(4) Uani d . 1 . .
    C C2 0.65495(15) -0.05532(16) 0.68003(10) 0.0307(3) Uani d . 1 . .
    C C3 0.63043(15) 0.05539(15) 0.61573(11) 0.0290(3) Uani d . 1 . .
    C C4 0.66237(14) 0.01485(14) 0.50870(10) 0.0258(3) Uani d . 1 . .
    C C5 0.64110(15) 0.11621(15) 0.43912(10) 0.0275(3) Uani d . 1 . .
    H H5A 0.6076 0.2090 0.4619 0.033 Uiso calc R 1 . .
    C C6 0.66906(15) 0.07966(14) 0.33949(10) 0.0276(3) Uani d . 1 . .
    C C7 0.72669(15) -0.05884(15) 0.29813(10) 0.0264(3) Uani d . 1 . .
    C C8 0.75114(15) -0.15922(15) 0.36672(10) 0.0277(3) Uani d . 1 . .
    H H8A 0.7915 -0.2517 0.3427 0.033 Uiso calc R 1 . .
    C C9 0.71625(14) -0.12410(14) 0.47136(10) 0.0258(3) Uani d . 1 . .
    C C10 0.70628(16) -0.18915(16) 0.63933(11) 0.0320(3) Uani d . 1 . .
    H H10A 0.7198 -0.2588 0.6836 0.038 Uiso calc R 1 . .
    C C11 0.79437(18) -0.37552(16) 0.50584(12) 0.0397(4) Uani d . 1 . .
    H H11A 0.8377 -0.4277 0.5560 0.048 Uiso calc R 1 . .
    H H11B 0.8717 -0.3910 0.4423 0.048 Uiso calc R 1 . .
    C C12 0.6737(2) -0.42777(18) 0.49078(15) 0.0524(5) Uani d . 1 . .
    H H12A 0.7149 -0.5242 0.4686 0.079 Uiso calc R 1 . .
    H H12B 0.6316 -0.3776 0.4403 0.079 Uiso calc R 1 . .
    H H12C 0.5979 -0.4147 0.5539 0.079 Uiso calc R 1 . .
    C C13 0.82815(18) -0.02111(17) 0.11838(11) 0.0367(4) Uani d . 1 . .
    H H13A 0.9339 -0.0663 0.1060 0.044 Uiso calc R 1 . .
    H H13B 0.8050 0.0741 0.1427 0.044 Uiso calc R 1 . .
    C C14 0.78474(18) -0.02599(16) 0.02080(11) 0.0377(4) Uani d . 1 . .
    H H14A 0.6795 0.0219 0.0328 0.045 Uiso calc R 1 . .
    H H14B 0.8381 0.0201 -0.0302 0.045 Uiso calc R 1 . .
    C C15 0.74848(17) -0.24840(16) 0.06232(11) 0.0353(4) Uani d . 1 . .
    H H15A 0.7813 -0.3450 0.0383 0.042 Uiso calc R 1 . .
    H H15B 0.6419 -0.2125 0.0739 0.042 Uiso calc R 1 . .
    C C16 0.78617(19) -0.23578(15) 0.16120(11) 0.0363(4) Uani d . 1 . .
    H H16A 0.7325 -0.2810 0.2127 0.044 Uiso calc R 1 . .
    H H16B 0.8913 -0.2813 0.1517 0.044 Uiso calc R 1 . .
    C C17 0.17400(16) 0.50636(16) 0.20944(11) 0.0330(3) Uani d . 1 . .
    C C18 0.33786(15) 0.48186(14) 0.18335(11) 0.0290(3) Uani d . 1 . .
    C C19 0.43591(16) 0.39424(16) 0.10056(12) 0.0350(3) Uani d . 1 . .
    H H19A 0.4000 0.3534 0.0571 0.042 Uiso calc R 1 . .
    C C20 0.58733(16) 0.36724(16) 0.08232(11) 0.0344(3) Uani d . 1 . .
    H H20A 0.6523 0.3088 0.0264 0.041 Uiso calc R 1 . .
    C C21 0.64275(15) 0.42664(14) 0.14690(11) 0.0281(3) Uani d . 1 . .
    C C22 0.54455(16) 0.51661(16) 0.22799(12) 0.0348(3) Uani d . 1 . .
    H H22A 0.5804 0.5588 0.2707 0.042 Uiso calc R 1 . .
    C C23 0.39284(16) 0.54453(16) 0.24616(12) 0.0356(4) Uani d . 1 . .
    H H23A 0.3278 0.6056 0.3007 0.043 Uiso calc R 1 . .
    C C24 0.80895(16) 0.38823(15) 0.12883(12) 0.0321(3) Uani d . 1 . .
    C C25 0.97781(16) 0.15488(18) 0.32394(12) 0.0371(4) Uani d . 1 . .
    C C26 0.98985(15) 0.07643(17) 0.41574(11) 0.0330(3) Uani d . 1 . .
    C C27 1.04199(16) -0.06690(17) 0.40371(12) 0.0354(4) Uani d . 1 . .
    H H27A 1.0697 -0.1117 0.3392 0.042 Uiso calc R 1 . .
    C C28 1.05276(16) -0.14308(18) 0.48721(12) 0.0356(4) Uani d . 1 . .
    H H28 1.087(2) -0.246(2) 0.4790(14) 0.054(5) Uiso d . 1 . .
    N N1 0.74725(14) -0.09079(12) 0.19528(9) 0.0306(3) Uani d . 1 . .
    N N2 0.81977(15) -0.17166(14) -0.01670(9) 0.0327(3) Uani d . 1 . .
    H H2A 0.923(2) -0.2219(19) -0.0393(13) 0.049(5) Uiso d . 1 . .
    H H2B 0.785(2) -0.169(2) -0.0715(15) 0.055(5) Uiso d . 1 . .
    N N3 0.73831(13) -0.22629(12) 0.54007(9) 0.0305(3) Uani d . 1 . .
    O O1 0.60295(14) 0.10171(15) 0.82150(9) 0.0489(3) Uani d . 1 . .
    H H1A 0.595(3) 0.154(3) 0.760(2) 0.104(9) Uiso d . 1 . .
    O O2 0.64619(14) -0.11994(15) 0.84810(9) 0.0522(3) Uani d . 1 . .
    O O3 0.58611(12) 0.18033(11) 0.64870(8) 0.0391(3) Uani d . 1 . .
    O O4 0.08777(13) 0.57308(16) 0.28487(10) 0.0622(4) Uani d . 1 . .
    O O5 0.13363(12) 0.44329(13) 0.14372(9) 0.0466(3) Uani d . 1 . .
    H H5B 0.030(3) 0.448(2) 0.1690(17) 0.087(7) Uiso d . 1 . .
    O O6 0.88873(12) 0.30848(14) 0.05353(9) 0.0533(3) Uani d . 1 . .
    O O7 0.85565(11) 0.43952(11) 0.19277(9) 0.0379(3) Uani d . 1 . .
    O O8 1.01763(14) 0.10184(13) 0.23849(9) 0.0520(3) Uani d . 1 . .
    O O9 0.91792(16) 0.28979(13) 0.34610(10) 0.0565(4) Uani d . 1 . .
    H H9A 0.903(3) 0.334(2) 0.2932(18) 0.080(8) Uiso d . 1 . .
loop_
    _atom_site_aniso_label
    _atom_site_aniso_U_11
    _atom_site_aniso_U_22
    _atom_site_aniso_U_33
    _atom_site_aniso_U_12
    _atom_site_aniso_U_13
    _atom_site_aniso_U_23
    F1 0.0595(6) 0.0329(5) 0.0350(5) -0.0096(4) -0.0165(4) 0.0123(4)
    C1 0.0302(8) 0.0629(11) 0.0270(8) -0.0185(8) -0.0093(6) 0.0033(8)
    C2 0.0241(7) 0.0454(9) 0.0242(7) -0.0122(6) -0.0079(6) 0.0031(6)
    C3 0.0215(6) 0.0374(8) 0.0271(7) -0.0080(6) -0.0069(5) -0.0025(6)
    C4 0.0208(6) 0.0323(8) 0.0245(7) -0.0080(6) -0.0069(5) 0.0007(6)
    C5 0.0259(7) 0.0254(7) 0.0295(7) -0.0062(6) -0.0071(6) -0.0001(6)
    C6 0.0281(7) 0.0284(7) 0.0284(7) -0.0092(6) -0.0113(6) 0.0079(6)
    C7 0.0265(7) 0.0333(8) 0.0221(7) -0.0127(6) -0.0075(5) 0.0013(6)
    C8 0.0280(7) 0.0262(7) 0.0266(7) -0.0058(6) -0.0072(6) -0.0001(5)
    C9 0.0218(6) 0.0307(7) 0.0246(7) -0.0077(6) -0.0073(5) 0.0043(6)
    C10 0.0291(7) 0.0420(9) 0.0265(7) -0.0106(6) -0.0114(6) 0.0087(6)
    C11 0.0431(9) 0.0297(8) 0.0338(8) 0.0027(7) -0.0076(7) 0.0049(6)
    C12 0.0648(12) 0.0311(9) 0.0544(11) -0.0102(8) -0.0109(9) -0.0027(8)
    C13 0.0433(9) 0.0441(9) 0.0285(8) -0.0239(7) -0.0079(6) 0.0049(6)
    C14 0.0460(9) 0.0390(9) 0.0270(8) -0.0145(7) -0.0073(7) 0.0066(6)
    C15 0.0378(8) 0.0392(9) 0.0290(8) -0.0145(7) -0.0066(6) -0.0042(6)
    C16 0.0504(9) 0.0330(8) 0.0267(8) -0.0152(7) -0.0103(7) 0.0006(6)
    C17 0.0268(7) 0.0366(8) 0.0350(8) -0.0092(6) -0.0087(6) 0.0019(6)
    C18 0.0255(7) 0.0310(7) 0.0320(8) -0.0101(6) -0.0090(6) 0.0048(6)
    C19 0.0310(8) 0.0404(9) 0.0365(8) -0.0125(7) -0.0126(6) -0.0041(7)
    C20 0.0291(8) 0.0369(8) 0.0339(8) -0.0078(6) -0.0066(6) -0.0035(6)
    C21 0.0251(7) 0.0276(7) 0.0341(8) -0.0099(6) -0.0106(6) 0.0080(6)
    C22 0.0305(8) 0.0378(8) 0.0388(8) -0.0130(6) -0.0116(6) -0.0044(7)
    C23 0.0295(8) 0.0366(8) 0.0371(8) -0.0086(6) -0.0053(6) -0.0072(6)
    C24 0.0253(7) 0.0329(8) 0.0392(8) -0.0097(6) -0.0108(6) 0.0093(6)
    C25 0.0283(7) 0.0475(10) 0.0373(9) -0.0137(7) -0.0104(6) 0.0057(7)
    C26 0.0224(7) 0.0436(9) 0.0349(8) -0.0123(6) -0.0091(6) 0.0047(6)
    C27 0.0264(7) 0.0459(9) 0.0331(8) -0.0107(7) -0.0079(6) -0.0004(7)
    C28 0.0272(7) 0.0412(9) 0.0389(9) -0.0113(7) -0.0093(6) 0.0020(7)
    N1 0.0415(7) 0.0314(7) 0.0225(6) -0.0164(5) -0.0090(5) 0.0023(5)
    N2 0.0295(7) 0.0435(8) 0.0228(6) -0.0085(6) -0.0070(5) -0.0016(5)
    N3 0.0306(6) 0.0311(7) 0.0263(6) -0.0045(5) -0.0089(5) 0.0046(5)
    O1 0.0497(7) 0.0647(8) 0.0289(6) -0.0152(6) -0.0086(5) -0.0086(6)
    O2 0.0622(8) 0.0773(9) 0.0300(6) -0.0324(7) -0.0226(6) 0.0168(6)
    O3 0.0424(6) 0.0386(6) 0.0321(6) -0.0085(5) -0.0082(5) -0.0078(5)
    O4 0.0288(6) 0.0954(11) 0.0531(8) -0.0150(6) -0.0005(6) -0.0288(7)
    O5 0.0263(6) 0.0604(8) 0.0531(7) -0.0146(5) -0.0095(5) -0.0155(6)
    O6 0.0265(6) 0.0708(9) 0.0519(8) -0.0039(6) -0.0068(5) -0.0122(6)
    O7 0.0282(5) 0.0403(6) 0.0514(7) -0.0136(5) -0.0183(5) 0.0077(5)
    O8 0.0606(8) 0.0560(8) 0.0367(7) -0.0143(6) -0.0146(6) 0.0056(6)
    O9 0.0783(10) 0.0429(8) 0.0424(8) -0.0081(7) -0.0208(7) 0.0090(6)
_geom_special_details
;
All e.s.d.'s (except the e.s.d. in the dihedral angle between two l.s. planes)
are estimated using the full covariance matrix. The cell e.s.d.'s are taken
into account individually in the estimation of e.s.d.'s in distances, angles
and torsion angles; correlations between e.s.d.'s in cell parameters are only
used when they are defined by crystal symmetry. An approximate (isotropic)
treatment of cell e.s.d.'s is used for estimating e.s.d.'s involving l.s.
planes.
;
loop_
    _geom_bond_atom_site_label_1
    _geom_bond_atom_site_label_2
    _geom_bond_site_symmetry_2
    _geom_bond_distance
    _geom_bond_publ_flag
    F1 C6 . 1.3576(16) ?
    C1 O2 . 1.217(2) ?
    C1 O1 . 1.321(2) ?
    C1 C2 . 1.479(2) ?
    C2 C10 . 1.370(2) ?
    C2 C3 . 1.426(2) ?
    C3 O3 . 1.2607(18) ?
    C3 C4 . 1.4490(19) ?
    C4 C9 . 1.402(2) ?
    C4 C5 . 1.404(2) ?
    C5 C6 . 1.349(2) ?
    C5 H5A . 0.9300 ?
    C6 C7 . 1.413(2) ?
    C7 C8 . 1.391(2) ?
    C7 N1 . 1.3936(17) ?
    C8 C9 . 1.4023(19) ?
    C8 H8A . 0.9300 ?
    C9 N3 . 1.4020(18) ?
    C10 N3 . 1.3397(18) ?
    C10 H10A . 0.9300 ?
    C11 N3 . 1.4865(19) ?
    C11 C12 . 1.513(3) ?
    C11 H11A . 0.9700 ?
    C11 H11B . 0.9700 ?
    C12 H12A . 0.9600 ?
    C12 H12B . 0.9600 ?
    C12 H12C . 0.9600 ?
    C13 N1 . 1.4663(18) ?
    C13 C14 . 1.511(2) ?
    C13 H13A . 0.9700 ?
    C13 H13B . 0.9700 ?
    C14 N2 . 1.486(2) ?
    C14 H14A . 0.9700 ?
    C14 H14B . 0.9700 ?
    C15 N2 . 1.4854(19) ?
    C15 C16 . 1.511(2) ?
    C15 H15A . 0.9700 ?
    C15 H15B . 0.9700 ?
    C16 N1 . 1.4604(18) ?
    C16 H16A . 0.9700 ?
    C16 H16B . 0.9700 ?
    C17 O4 . 1.2012(18) ?
    C17 O5 . 1.3225(18) ?
    C17 C18 . 1.5025(19) ?
    C18 C19 . 1.387(2) ?
    C18 C23 . 1.387(2) ?
    C19 C20 . 1.388(2) ?
    C19 H19A . 0.9300 ?
    C20 C21 . 1.389(2) ?
    C20 H20A . 0.9300 ?
    C21 C22 . 1.383(2) ?
    C21 C24 . 1.5162(19) ?
    C22 C23 . 1.389(2) ?
    C22 H22A . 0.9300 ?
    C23 H23A . 0.9300 ?
    C24 O6 . 1.2388(18) ?
    C24 O7 . 1.2766(18) ?
    C25 O8 . 1.2048(19) ?
    C25 O9 . 1.324(2) ?
    C25 C26 . 1.493(2) ?
    C26 C27 . 1.390(2) ?
    C26 C28 2_756 1.396(2) ?
    C27 C28 . 1.383(2) ?
    C27 H27A . 0.9300 ?
    C28 C26 2_756 1.396(2) ?
    C28 H28 . 1.00(2) ?
    N2 H2A . 0.95(2) ?
    N2 H2B . 0.90(2) ?
    O1 H1A . 1.01(3) ?
    O5 H5B . 0.97(3) ?
    O9 H9A . 0.87(2) ?
loop_
    _geom_angle_atom_site_label_1
    _geom_angle_atom_site_label_2
    _geom_angle_atom_site_label_3
    _geom_angle_site_symmetry_1
    _geom_angle_site_symmetry_3
    _geom_angle
    _geom_angle_publ_flag
    O2 C1 O1 . . 121.77(15) ?
    O2 C1 C2 . . 122.66(16) ?
    O1 C1 C2 . . 115.55(15) ?
    C10 C2 C3 . . 120.06(13) ?
    C10 C2 C1 . . 118.91(14) ?
    C3 C2 C1 . . 120.95(14) ?
    O3 C3 C2 . . 122.78(13) ?
    O3 C3 C4 . . 121.79(13) ?
    C2 C3 C4 . . 115.42(13) ?
    C9 C4 C5 . . 118.25(12) ?
    C9 C4 C3 . . 121.91(13) ?
    C5 C4 C3 . . 119.84(13) ?
    C6 C5 C4 . . 120.33(13) ?
    C6 C5 H5A . . 119.8 ?
    C4 C5 H5A . . 119.8 ?
    C5 C6 F1 . . 117.76(12) ?
    C5 C6 C7 . . 123.34(13) ?
    F1 C6 C7 . . 118.88(12) ?
    C8 C7 N1 . . 122.74(13) ?
    C8 C7 C6 . . 116.28(12) ?
    N1 C7 C6 . . 120.84(12) ?
    C7 C8 C9 . . 121.46(13) ?
    C7 C8 H8A . . 119.3 ?
    C9 C8 H8A . . 119.3 ?
    N3 C9 C4 . . 118.79(12) ?
    N3 C9 C8 . . 120.97(12) ?
    C4 C9 C8 . . 120.22(13) ?
    N3 C10 C2 . . 124.37(14) ?
    N3 C10 H10A . . 117.8 ?
    C2 C10 H10A . . 117.8 ?
    N3 C11 C12 . . 112.40(13) ?
    N3 C11 H11A . . 109.1 ?
    C12 C11 H11A . . 109.1 ?
    N3 C11 H11B . . 109.1 ?
    C12 C11 H11B . . 109.1 ?
    H11A C11 H11B . . 107.9 ?
    C11 C12 H12A . . 109.5 ?
    C11 C12 H12B . . 109.5 ?
    H12A C12 H12B . . 109.5 ?
    C11 C12 H12C . . 109.5 ?
    H12A C12 H12C . . 109.5 ?
    H12B C12 H12C . . 109.5 ?
    N1 C13 C14 . . 109.50(12) ?
    N1 C13 H13A . . 109.8 ?
    C14 C13 H13A . . 109.8 ?
    N1 C13 H13B . . 109.8 ?
    C14 C13 H13B . . 109.8 ?
    H13A C13 H13B . . 108.2 ?
    N2 C14 C13 . . 109.94(13) ?
    N2 C14 H14A . . 109.7 ?
    C13 C14 H14A . . 109.7 ?
    N2 C14 H14B . . 109.7 ?
    C13 C14 H14B . . 109.7 ?
    H14A C14 H14B . . 108.2 ?
    N2 C15 C16 . . 111.36(12) ?
    N2 C15 H15A . . 109.4 ?
    C16 C15 H15A . . 109.4 ?
    N2 C15 H15B . . 109.4 ?
    C16 C15 H15B . . 109.4 ?
    H15A C15 H15B . . 108.0 ?
    N1 C16 C15 . . 110.42(12) ?
    N1 C16 H16A . . 109.6 ?
    C15 C16 H16A . . 109.6 ?
    N1 C16 H16B . . 109.6 ?
    C15 C16 H16B . . 109.6 ?
    H16A C16 H16B . . 108.1 ?
    O4 C17 O5 . . 122.82(14) ?
    O4 C17 C18 . . 123.26(14) ?
    O5 C17 C18 . . 113.87(13) ?
    C19 C18 C23 . . 119.20(13) ?
    C19 C18 C17 . . 121.79(13) ?
    C23 C18 C17 . . 118.96(13) ?
    C18 C19 C20 . . 120.29(13) ?
    C18 C19 H19A . . 119.9 ?
    C20 C19 H19A . . 119.9 ?
    C19 C20 C21 . . 120.57(14) ?
    C19 C20 H20A . . 119.7 ?
    C21 C20 H20A . . 119.7 ?
    C22 C21 C20 . . 119.00(12) ?
    C22 C21 C24 . . 121.62(13) ?
    C20 C21 C24 . . 119.35(13) ?
    C21 C22 C23 . . 120.57(13) ?
    C21 C22 H22A . . 119.7 ?
    C23 C22 H22A . . 119.7 ?
    C18 C23 C22 . . 120.33(14) ?
    C18 C23 H23A . . 119.8 ?
    C22 C23 H23A . . 119.8 ?
    O6 C24 O7 . . 125.16(13) ?
    O6 C24 C21 . . 117.30(13) ?
    O7 C24 C21 . . 117.54(13) ?
    O8 C25 O9 . . 123.17(15) ?
    O8 C25 C26 . . 123.95(15) ?
    O9 C25 C26 . . 112.88(14) ?
    C27 C26 C28 . 2_756 119.59(15) ?
    C27 C26 C25 . . 118.64(14) ?
    C28 C26 C25 2_756 . 121.76(15) ?
    C28 C27 C26 . . 120.27(15) ?
    C28 C27 H27A . . 119.9 ?
    C26 C27 H27A . . 119.9 ?
    C27 C28 C26 . 2_756 120.14(15) ?
    C27 C28 H28 . . 120.3(11) ?
    C26 C28 H28 2_756 . 119.5(11) ?
    C7 N1 C16 . . 117.61(12) ?
    C7 N1 C13 . . 119.55(11) ?
    C16 N1 C13 . . 110.22(11) ?
    C15 N2 C14 . . 111.24(11) ?
    C15 N2 H2A . . 108.2(11) ?
    C14 N2 H2A . . 114.5(11) ?
    C15 N2 H2B . . 109.8(13) ?
    C14 N2 H2B . . 106.8(12) ?
    H2A N2 H2B . . 106.1(15) ?
    C10 N3 C9 . . 119.45(12) ?
    C10 N3 C11 . . 118.90(12) ?
    C9 N3 C11 . . 121.65(11) ?
    C1 O1 H1A . . 105.0(15) ?
    C17 O5 H5B . . 111.4(13) ?
    C25 O9 H9A . . 112.3(15) ?
loop_
    _geom_torsion_atom_site_label_1
    _geom_torsion_atom_site_label_2
    _geom_torsion_atom_site_label_3
    _geom_torsion_atom_site_label_4
    _geom_torsion_site_symmetry_1
    _geom_torsion_site_symmetry_2
    _geom_torsion_site_symmetry_3
    _geom_torsion_site_symmetry_4
    _geom_torsion
    _geom_torsion_publ_flag
    O2 C1 C2 C10 . . . . -7.3(2) ?
    O1 C1 C2 C10 . . . . 171.42(13) ?
    O2 C1 C2 C3 . . . . 176.10(13) ?
    O1 C1 C2 C3 . . . . -5.2(2) ?
    C10 C2 C3 O3 . . . . -178.58(13) ?
    C1 C2 C3 O3 . . . . -2.0(2) ?
    C10 C2 C3 C4 . . . . 0.41(19) ?
    C1 C2 C3 C4 . . . . 176.99(12) ?
    O3 C3 C4 C9 . . . . 177.89(12) ?
    C2 C3 C4 C9 . . . . -1.10(19) ?
    O3 C3 C4 C5 . . . . -1.3(2) ?
    C2 C3 C4 C5 . . . . 179.68(12) ?
    C9 C4 C5 C6 . . . . 1.4(2) ?
    C3 C4 C5 C6 . . . . -179.33(12) ?
    C4 C5 C6 F1 . . . . 175.05(11) ?
    C4 C5 C6 C7 . . . . -3.0(2) ?
    C5 C6 C7 C8 . . . . 1.4(2) ?
    F1 C6 C7 C8 . . . . -176.64(12) ?
    C5 C6 C7 N1 . . . . 177.13(13) ?
    F1 C6 C7 N1 . . . . -0.92(19) ?
    N1 C7 C8 C9 . . . . -173.88(12) ?
    C6 C7 C8 C9 . . . . 1.8(2) ?
    C5 C4 C9 N3 . . . . 179.84(12) ?
    C3 C4 C9 N3 . . . . 0.61(19) ?
    C5 C4 C9 C8 . . . . 1.64(19) ?
    C3 C4 C9 C8 . . . . -177.59(12) ?
    C7 C8 C9 N3 . . . . 178.57(12) ?
    C7 C8 C9 C4 . . . . -3.3(2) ?
    C3 C2 C10 N3 . . . . 0.8(2) ?
    C1 C2 C10 N3 . . . . -175.81(13) ?
    N1 C13 C14 N2 . . . . -59.34(17) ?
    N2 C15 C16 N1 . . . . 55.06(16) ?
    O4 C17 C18 C19 . . . . 174.08(16) ?
    O5 C17 C18 C19 . . . . -3.4(2) ?
    O4 C17 C18 C23 . . . . -3.4(2) ?
    O5 C17 C18 C23 . . . . 179.09(14) ?
    C23 C18 C19 C20 . . . . 1.5(2) ?
    C17 C18 C19 C20 . . . . -175.97(14) ?
    C18 C19 C20 C21 . . . . 0.4(2) ?
    C19 C20 C21 C22 . . . . -2.0(2) ?
    C19 C20 C21 C24 . . . . 176.19(13) ?
    C20 C21 C22 C23 . . . . 1.6(2) ?
    C24 C21 C22 C23 . . . . -176.53(14) ?
    C19 C18 C23 C22 . . . . -1.9(2) ?
    C17 C18 C23 C22 . . . . 175.66(14) ?
    C21 C22 C23 C18 . . . . 0.3(2) ?
    C22 C21 C24 O6 . . . . -178.99(14) ?
    C20 C21 C24 O6 . . . . 2.9(2) ?
    C22 C21 C24 O7 . . . . 1.6(2) ?
    C20 C21 C24 O7 . . . . -176.52(13) ?
    O8 C25 C26 C27 . . . . -3.9(2) ?
    O9 C25 C26 C27 . . . . 175.87(13) ?
    O8 C25 C26 C28 . . . 2_756 177.53(15) ?
    O9 C25 C26 C28 . . . 2_756 -2.7(2) ?
    C28 C26 C27 C28 2_756 . . . -0.5(2) ?
    C25 C26 C27 C28 . . . . -179.12(13) ?
    C26 C27 C28 C26 . . . 2_756 0.5(2) ?
    C8 C7 N1 C16 . . . . 4.3(2) ?
    C6 C7 N1 C16 . . . . -171.11(13) ?
    C8 C7 N1 C13 . . . . -133.83(14) ?
    C6 C7 N1 C13 . . . . 50.73(19) ?
    C15 C16 N1 C7 . . . . 158.69(12) ?
    C15 C16 N1 C13 . . . . -59.52(16) ?
    C14 C13 N1 C7 . . . . -157.19(13) ?
    C14 C13 N1 C16 . . . . 61.86(16) ?
    C16 C15 N2 C14 . . . . -53.27(17) ?
    C13 C14 N2 C15 . . . . 55.27(16) ?
    C2 C10 N3 C9 . . . . -1.4(2) ?
    C2 C10 N3 C11 . . . . 179.53(13) ?
    C4 C9 N3 C10 . . . . 0.64(19) ?
    C8 C9 N3 C10 . . . . 178.82(12) ?
    C4 C9 N3 C11 . . . . 179.68(12) ?
    C8 C9 N3 C11 . . . . -2.1(2) ?
    C12 C11 N3 C10 . . . . 98.46(16) ?
    C12 C11 N3 C9 . . . . -80.58(17) ?
loop_
    _geom_hbond_atom_site_label_D
    _geom_hbond_atom_site_label_H
    _geom_hbond_atom_site_label_A
    _geom_hbond_site_symmetry_A
    _geom_hbond_distance_DH
    _geom_hbond_distance_HA
    _geom_hbond_distance_DA
    _geom_hbond_angle_DHA
    C15 H15B O1 2_656 0.97 2.38 3.274(2) 153
    O5 H5B O7 1_455 0.97(3) 1.70(3) 2.6648(15) 169(2)
data_global
_journal_date_recd_electronic     2011-03-02
_journal_date_accepted     2011-03-13
_journal_name_full     'Acta Crystallographica, Section E'
_journal_year     2011
_journal_volume     67
_journal_issue      4
_journal_page_first     o909
_journal_page_last     o909
_journal_paper_category     QO
_journal_coeditor_code     FF2003
_publ_contact_author_name     'Shi-Wei Yan'
_publ_contact_author_address
;
College of Chemistry and Chemical Engineering, Southwest University,
Chongqing 400715
People's Republic of China
;
_publ_contact_author_email     'yanshiwei158@163.com'
_publ_contact_author_fax     '+86-23-68367675'
_publ_contact_author_phone     '+86-23-68362360'
_publ_section_title
;
4-(3-Carboxy-1-ethyl-6-fluoro-4-oxo-1,4-dihydroquinolin-7-yl)piperazin-1-ium
4-carboxybenzoate--benzene-1,4-dicarboxylic acid (2/1)
;
loop_
    _publ_author_name
    _publ_author_footnote
    _publ_author_address
    'Yan, Shi-Wei' .
;
College of Chemistry and Chemical Engineering, Southwest University,
Chongqing 400715
People's Republic of China
;
    'Chen, Hai-Yan' .
;
College of Chemistry and Chemical Engineering, Southwest University,
Chongqing 400715
People's Republic of China
;
    'Zhang, Guang-Ju' .
;
College of Chemistry and Chemical Engineering, Southwest University,
Chongqing 400715
People's Republic of China
;
    'Liao, Qin' .
;
College of Chemistry and Chemical Engineering, Southwest University,
Chongqing 400715
People's Republic of China
;
    'Liang, Yan-Chen' .
;
College of Chemistry and Chemical Engineering, Southwest University,
Chongqing 400715
People's Republic of China
;
