# Supplementary material for: 4-(3-Carb­oxy-1-ethyl-6-fluoro-4-oxo-1,4-dihydroquinolin-7-yl)piperazin-1-ium 4-carb­oxy­benzoate–benzene-1,4-dicarb­oxy­lic acid (2/1)
Source: Acta Crystallogr Sect E Struct Rep Online. 2011 Mar 19;67(Pt 4):o909. doi: 10.1107/S1600536811009524 (PMC3099834; doi:10.1107/S1600536811009524)
Supplement: Supplementary file 2 [file e-67-0o909-Isup2.hkl]

# 
# h,k,l, Fc-squared, Fo-squared, sigma(Fo-squared) and status flag 
# 
data_I
_shelx_title ' y3a in P-1' 
_shelx_refln_list_code          4 
_shelx_F_calc_maximum      211.95 
_exptl_crystal_F_000       594.00 
_reflns_d_resolution_high  0.7984 
 
loop_ 
 _symmetry_equiv_pos_as_xyz 
 'x, y, z' 
 '-x, -y, -z' 
 
_cell_length_a     9.8901 
_cell_length_b    10.2420 
_cell_length_c    13.6653 
_cell_angle_alpha  89.304 
_cell_angle_beta   74.672 
_cell_angle_gamma  71.677 
 
_shelx_F_squared_multiplier     1.000 
 
loop_ 
 _refln_index_h 
 _refln_index_k 
 _refln_index_l 
 _refln_F_squared_calc 
 _refln_F_squared_meas 
 _refln_F_squared_sigma 
 _refln_observed_status 
   2   0   0     4749.44     4444.92     65.36 o 
   3   0   0     4335.93     4461.86     65.93 o 
   4   0   0     2606.86     2671.22     42.49 o 
   5   0   0      752.59      767.30     13.07 o 
   6   0   0       17.17       17.60      1.38 o 
   7   0   0       42.85       42.25      2.36 o 
   8   0   0       89.53       91.14      3.54 o 
   9   0   0        1.67        0.99      1.51 o 
  10   0   0       69.92       72.51      4.73 o 
  11   0   0       73.86       73.66      4.10 o 
 -10   1   0       60.08       47.55      3.13 o 
  -9   1   0        7.80        7.36      1.59 o 
  -8   1   0      112.58      104.48     10.67 o 
  -7   1   0       44.84       52.79      2.49 o 
  -6   1   0       40.08       34.99      2.01 o 
  -5   1   0     1442.88     1441.16     27.60 o 
  -4   1   0      433.76      434.31     11.93 o 
  -3   1   0      334.65      315.80      5.69 o 
  -2   1   0      260.91      289.00      6.23 o 
  -1   1   0     1088.52      940.02     17.45 o 
   1   1   0     2406.48     2287.66     40.50 o 
   2   1   0      840.26      756.98     11.40 o 
   3   1   0    44923.26    34074.13    967.14 o 
   4   1   0     2680.57     2844.83     36.34 o 
   5   1   0        8.46        6.88      1.04 o 
   6   1   0      633.78      645.34      9.75 o 
   7   1   0      216.50      253.28     21.01 o 
   8   1   0       74.06       73.37      3.12 o 
   9   1   0       94.08       91.40      4.28 o 
  10   1   0        0.88        0.80      1.47 o 
  11   1   0       62.92       59.86      3.59 o 
 -10   2   0      262.35      272.24      9.07 o 
  -9   2   0        0.77       -0.72      2.17 o 
  -8   2   0        0.27        0.46      1.39 o 
  -7   2   0      193.26      208.92      6.07 o 
  -6   2   0      215.29      222.08      5.42 o 
  -5   2   0      109.98      106.64      4.27 o 
  -4   2   0      407.06      432.90      9.78 o 
  -3   2   0      621.00      582.63     14.82 o 
  -2   2   0     1902.61     1812.21     27.34 o 
  -1   2   0      400.21      412.32      6.64 o 
   0   2   0     5189.49     4935.96     72.43 o 
   1   2   0     4182.13     4113.96     60.56 o 
   2   2   0     1831.78     1826.52     32.96 o 
   3   2   0     4509.10     4493.63     64.06 o 
   4   2   0     2143.43     2203.33     32.45 o 
   5   2   0       43.30       43.44      1.94 o 
   6   2   0     2958.57     2858.53     42.44 o 
   7   2   0       80.55       80.33      3.68 o 
   8   2   0        0.18        1.90      1.14 o 
   9   2   0       66.44       57.50      3.12 o 
  10   2   0        5.37        3.47      1.52 o 
  11   2   0       13.96       12.38      2.20 o 
  -9   3   0       37.85       31.10      4.70 o 
  -8   3   0       21.40       18.08      3.62 o 
  -7   3   0       48.94       52.00      3.44 o 
  -6   3   0      316.41      203.93      8.32 o 
  -5   3   0       20.94       25.18      1.69 o 
  -4   3   0        2.31        8.49      0.96 o 
  -3   3   0      471.88      491.61      8.55 o 
  -2   3   0       11.84       16.78      0.93 o 
  -1   3   0       69.77       93.35      2.07 o 
   0   3   0     3278.78     3264.63     48.24 o 
   1   3   0      866.14      886.36     13.74 o 
   2   3   0        0.66       -0.18      0.51 o 
   3   3   0      308.82      293.07      8.32 o 
   4   3   0       25.13       28.09      2.53 o 
   5   3   0      120.46      116.96      5.41 o 
   6   3   0      271.88      278.08      6.11 o 
   7   3   0      159.79      163.44      5.37 o 
   8   3   0        2.19        1.21      1.04 o 
   9   3   0       75.22       74.87      3.51 o 
  10   3   0        3.66        5.35      1.52 o 
  11   3   0        0.92       -0.34      1.53 o 
  -9   4   0        7.26       12.29      3.62 o 
  -8   4   0       15.98       17.19      2.68 o 
  -7   4   0       58.14       60.82      3.84 o 
  -6   4   0      160.85      169.99      5.97 o 
  -5   4   0      198.67      203.82      4.91 o 
  -4   4   0       70.79       85.04      2.69 o 
  -3   4   0      237.47      239.86      5.77 o 
  -2   4   0     1116.29     1216.00     19.02 o 
  -1   4   0        5.09        8.42      0.91 o 
   0   4   0      632.65      676.67     10.83 o 
   1   4   0       50.91       34.13      1.31 o 
   2   4   0       74.04       90.14      2.30 o 
   3   4   0     1178.03     1216.33     27.86 o 
   4   4   0       87.14       89.19      5.34 o 
   5   4   0      298.08      283.36      7.40 o 
   6   4   0      160.44      141.00      8.14 o 
   7   4   0        9.13        6.84      1.65 o 
   8   4   0        7.68        8.73      1.55 o 
   9   4   0        0.06       -1.10      1.10 o 
  10   4   0        5.88        6.03      1.67 o 
  11   4   0       14.04        8.79      1.94 o 
  -8   5   0       28.52       26.67      6.15 o 
  -7   5   0       11.40       15.59      2.42 o 
  -6   5   0        5.08        4.39      1.65 o 
  -5   5   0      235.27      232.50      9.40 o 
  -4   5   0       35.82       42.93      2.68 o 
  -3   5   0      268.07      283.88      5.74 o 
  -2   5   0      756.43      767.57     12.66 o 
  -1   5   0       29.70       29.49      1.28 o 
   0   5   0        8.38        7.10      0.74 o 
   1   5   0     1210.45     1224.18     19.07 o 
   2   5   0      277.80      284.02      5.48 o 
   3   5   0      386.33      402.40      7.30 o 
   4   5   0       38.96       51.78      4.28 o 
   5   5   0        2.07        2.89      1.13 o 
   6   5   0        0.01        0.00      1.02 o 
   7   5   0        2.43        3.07      1.28 o 
   8   5   0       90.71       88.88      4.58 o 
   9   5   0       28.39       27.20      2.93 o 
  10   5   0        3.82        6.72      2.53 o 
  11   5   0        0.29        1.45      2.05 o 
  -8   6   0       53.71       40.86      6.15 o 
  -7   6   0       15.49       19.55      2.78 o 
  -6   6   0       23.69       24.08      2.78 o 
  -5   6   0       27.43       31.20      4.70 o 
  -4   6   0       33.36       30.09      4.16 o 
  -3   6   0       70.33       63.61      3.98 o 
  -2   6   0      308.06      305.67     11.39 o 
  -1   6   0       18.64       19.80      1.19 o 
   0   6   0      217.63      248.44      5.08 o 
   1   6   0      633.32      664.75     11.26 o 
   2   6   0      275.76      269.32      6.38 o 
   3   6   0      249.92      261.61      5.42 o 
   4   6   0       43.37       44.65      1.94 o 
   5   6   0        3.43        5.39      1.39 o 
   6   6   0        7.88        5.52      1.39 o 
   7   6   0       22.90       16.95      2.53 o 
   8   6   0      142.31      139.41      8.68 o 
   9   6   0        2.87        0.72      1.65 o 
  10   6   0       67.06       67.38      4.68 o 
  11   6   0        0.01        1.27      1.99 o 
  -7   7   0       14.89       15.55      4.70 o 
  -6   7   0        0.02       -0.54      3.80 o 
  -5   7   0      183.34      165.21      6.43 o 
  -4   7   0      158.70      154.88      5.97 o 
  -3   7   0       56.42       54.52      3.28 o 
  -2   7   0       60.51       76.12      3.61 o 
  -1   7   0       43.54       50.69      2.74 o 
   0   7   0        8.16        8.01      1.03 o 
   1   7   0      403.90      418.07      7.88 o 
   2   7   0        1.70        1.52      0.78 o 
   3   7   0        1.86        2.91      1.20 o 
   4   7   0      260.47      274.37      5.90 o 
   5   7   0        5.31        5.73      1.45 o 
   6   7   0       11.95       10.54      1.74 o 
   7   7   0      218.23      219.93      7.26 o 
   8   7   0       49.58       50.59      6.33 o 
   9   7   0       20.25       26.94      3.13 o 
  10   7   0        2.40        1.76      1.74 o 
  11   7   0        7.03        7.49      2.60 o 
  -6   8   0        0.46       -0.36      2.89 o 
  -5   8   0        2.31        4.13      1.74 o 
  -4   8   0       10.32        8.09      2.00 o 
  -3   8   0       76.04       84.79      4.34 o 
  -2   8   0       83.40       75.40      3.81 o 
  -1   8   0       14.08       10.86      3.25 o 
   0   8   0       71.51       66.06      3.21 o 
   1   8   0        3.26        2.89      2.53 o 
   2   8   0        2.04        0.98      0.89 o 
   3   8   0       65.99       72.33      5.11 o 
   4   8   0      984.20      979.34     16.60 o 
   5   8   0      352.21      363.60      9.42 o 
   6   8   0       12.06       13.90      2.16 o 
   7   8   0       19.29       21.60      3.07 o 
   8   8   0      214.34      205.57      7.46 o 
   9   8   0       42.26       43.04      3.65 o 
  10   8   0        1.61        1.95      2.89 o 
  11   8   0        4.15        5.29      2.34 o 
  -5   9   0       39.19       30.73      5.79 o 
  -4   9   0       16.01       19.89      4.70 o 
  -3   9   0        8.64       15.15      2.35 o 
  -2   9   0        7.92        4.73      1.53 o 
  -1   9   0      138.44      151.67     17.72 o 
   0   9   0       31.49       29.99      2.60 o 
   1   9   0      163.52      156.01      5.39 o 
   2   9   0        4.92        7.73      1.65 o 
   3   9   0        0.05       -0.28      0.89 o 
   4   9   0        8.92        4.52      1.53 o 
   5   9   0        3.22        2.17      1.81 o 
   6   9   0       20.64       17.88      2.71 o 
   7   9   0       12.17       11.44      2.71 o 
   8   9   0      400.99      397.71     20.25 o 
   9   9   0       15.66       12.78      2.89 o 
  10   9   0        0.27       -1.63      1.63 o 
  -4  10   0        4.84        2.89      3.25 o 
  -3  10   0        0.42       -2.17      2.53 o 
  -2  10   0        0.05        0.21      1.47 o 
  -1  10   0        0.79        2.17      1.53 o 
   0  10   0        0.78        1.87      1.81 o 
   1  10   0       62.91       54.69      3.47 o 
   2  10   0       27.02       22.69      2.34 o 
   3  10   0        1.88        1.27      1.53 o 
   4  10   0        1.24        2.17      2.17 o 
   5  10   0        1.65        0.43      1.39 o 
   6  10   0        9.28        7.45      2.89 o 
   7  10   0        0.01       -0.70      1.65 o 
   8  10   0      192.89      197.29      7.46 o 
   9  10   0       63.63       59.51      4.52 o 
  10  10   0        5.04        3.90      2.14 o 
  -2  11   0        0.28        0.72      2.89 o 
  -1  11   0        9.03        5.06      3.25 o 
   0  11   0       10.10       11.80      3.25 o 
   1  11   0        0.73        1.84      1.53 o 
   2  11   0       16.74       20.03      2.52 o 
   3  11   0       27.10       31.51      2.87 o 
   4  11   0       31.87       33.63      3.98 o 
   5  11   0       23.93       22.42      3.62 o 
   6  11   0        3.71        0.00      2.53 o 
   7  11   0        8.20        9.42      2.26 o 
   8  11   0        0.14       -1.27      1.79 o 
   9  11   0        9.35        8.47      2.60 o 
   0  12   0        4.75        0.72      2.89 o 
   1  12   0       21.99       24.50      2.87 o 
   2  12   0      147.99      163.12     13.38 o 
   3  12   0       17.82       18.08      3.25 o 
   4  12   0       11.60       17.36      3.25 o 
   5  12   0        0.00       -1.45      2.17 o 
   6  12   0        0.20        1.45      2.53 o 
   7  12   0       26.18       30.01      4.70 o 
  -7 -12   1        8.45        5.06      3.25 o 
  -6 -12   1       12.37       15.19      3.62 o 
  -5 -12   1        0.15       -2.17      2.17 o 
  -4 -12   1        1.12        2.53      2.17 o 
  -3 -12   1       25.69       31.46      3.98 o 
  -2 -12   1        2.28        3.88      1.90 o 
  -1 -12   1       34.20       40.86      5.79 o 
   0 -12   1       33.71       33.99      5.79 o 
  -8 -11   1      141.70      143.40      6.59 o 
  -7 -11   1       12.06       10.00      2.26 o 
  -6 -11   1      115.32      116.93      7.95 o 
  -5 -11   1       87.68       89.31      6.15 o 
  -4 -11   1        0.26        0.00      2.17 o 
  -3 -11   1        4.78        7.23      2.53 o 
  -2 -11   1       11.05        9.70      2.00 o 
  -1 -11   1       15.98       15.17      2.26 o 
   0 -11   1       15.07       21.33      4.70 o 
   1 -11   1       18.38       24.23      4.70 o 
   2 -11   1       79.27       82.44      7.95 o 
  -9 -10   1       16.55       15.68      2.93 o 
  -8 -10   1      246.35      248.75      8.75 o 
  -7 -10   1       18.82       21.87      2.68 o 
  -6 -10   1      203.15      203.88     10.85 o 
  -5 -10   1       62.08       64.50      3.96 o 
  -4 -10   1       45.40       43.59      3.19 o 
  -3 -10   1       13.09       12.18      2.05 o 
  -2 -10   1        7.80        9.64      1.90 o 
  -1 -10   1        0.42       -0.39      1.39 o 
   0 -10   1        1.98        2.11      1.81 o 
   1 -10   1        4.83        5.25      1.81 o 
   2 -10   1       12.27        6.87      3.25 o 
   3 -10   1        0.04        2.53      2.89 o 
   4 -10   1        2.27        1.45      2.89 o 
 -10  -9   1        5.87        4.13      2.53 o 
  -9  -9   1       14.94       17.94      2.93 o 
  -8  -9   1      263.23      275.15      9.01 o 
  -7  -9   1       85.80       91.74      8.14 o 
  -6  -9   1      110.09      108.89      8.32 o 
  -5  -9   1      238.27      255.82      8.14 o 
  -4  -9   1        0.25       -1.27      3.07 o 
  -3  -9   1       41.69       38.28      2.22 o 
  -2  -9   1       36.16       34.48      2.11 o 
  -1  -9   1        0.52       -1.02      1.02 o 
   0  -9   1       24.51       27.33      3.98 o 
   1  -9   1       54.93       59.94      3.61 o 
   2  -9   1       21.21       24.50      2.51 o 
   3  -9   1        0.00       -1.81      2.53 o 
   4  -9   1        4.00        8.32      3.62 o 
   5  -9   1       39.56       26.76      5.42 o 
 -11  -8   1        3.23        3.31      2.14 o 
 -10  -8   1        8.53        4.82      2.26 o 
  -9  -8   1       70.53       63.76      7.41 o 
  -8  -8   1       45.54       51.42      8.32 o 
  -7  -8   1        5.74        6.13      1.65 o 
  -6  -8   1      103.32      111.82      7.77 o 
  -5  -8   1        0.01       -0.76      1.13 o 
  -4  -8   1      182.10      178.56      5.61 o 
  -3  -8   1        0.36       -0.48      0.78 o 
  -2  -8   1        0.23       -1.17      1.17 o 
  -1  -8   1      116.32      118.10      3.51 o 
   0  -8   1      130.17      125.85      4.75 o 
   1  -8   1      120.53      135.85      5.02 o 
   2  -8   1       76.28       68.71      5.24 o 
   3  -8   1       42.31       47.19      4.16 o 
   4  -8   1       50.23       47.73      6.51 o 
   5  -8   1      223.27      225.63     12.66 o 
   6  -8   1        5.92        7.95      3.98 o 
 -11  -7   1        1.06        1.30      2.16 o 
 -10  -7   1        0.18       -0.97      1.65 o 
  -9  -7   1       18.66       14.01      3.80 o 
  -8  -7   1       40.34       37.71      3.29 o 
  -7  -7   1      193.97      194.41      6.74 o 
  -6  -7   1       24.52       24.74      2.52 o 
  -5  -7   1       48.49       44.04      2.78 o 
  -4  -7   1        0.91        4.10      1.56 o 
  -3  -7   1       23.58       20.15      1.73 o 
  -2  -7   1      515.36      508.78      9.25 o 
  -1  -7   1       40.10       47.72      2.03 o 
   0  -7   1       20.39       24.79      1.50 o 
   1  -7   1      299.06      340.98      6.69 o 
   2  -7   1       20.96       21.05      2.14 o 
   3  -7   1        2.82       -0.29      2.17 o 
   4  -7   1       73.88       85.22      5.06 o 
   5  -7   1       99.01      119.46      5.47 o 
   6  -7   1      173.00      168.50     10.49 o 
   7  -7   1       17.07       13.74      4.34 o 
 -11  -6   1        2.03        2.59      2.71 o 
 -10  -6   1       56.36       58.73      4.43 o 
  -9  -6   1       15.82       15.13      2.52 o 
  -8  -6   1       70.22       61.70      3.96 o 
  -7  -6   1        1.72        1.74      1.39 o 
  -6  -6   1        2.61        2.79      3.07 o 
  -5  -6   1        5.45        6.12      1.45 o 
  -4  -6   1        0.87        2.60      0.75 o 
  -3  -6   1      489.63      511.13      9.23 o 
  -2  -6   1        0.20       -0.63      0.63 o 
  -1  -6   1        9.69        6.27      0.93 o 
   0  -6   1        2.21        0.95      0.68 o 
   1  -6   1      538.12      573.59      9.92 o 
   2  -6   1       47.45       43.99      1.88 o 
   3  -6   1      262.00      263.13      5.65 o 
   4  -6   1        0.18        1.88      1.20 o 
   5  -6   1       45.99       50.57      3.80 o 
   6  -6   1        0.88        1.72      1.53 o 
   7  -6   1       15.43       14.46      3.98 o 
   8  -6   1       10.42       18.80      4.70 o 
 -11  -5   1       27.28       30.44      3.65 o 
 -10  -5   1      101.34       92.25      7.05 o 
  -9  -5   1        0.00       -1.02      1.39 o 
  -8  -5   1        8.89        9.64      3.44 o 
  -7  -5   1        4.99        4.22      2.89 o 
  -6  -5   1       36.40       37.47      3.44 o 
  -5  -5   1      315.30      311.88      8.17 o 
  -4  -5   1       22.16       19.95      1.35 o 
  -3  -5   1       83.30       73.83      2.28 o 
  -2  -5   1        5.92       11.00      1.57 o 
  -1  -5   1        3.68        5.20      0.71 o 
   0  -5   1      101.45       93.85      2.50 o 
   1  -5   1      711.80      753.07     12.32 o 
   2  -5   1       21.31       18.05      1.17 o 
   3  -5   1      133.38      141.72      3.44 o 
   4  -5   1      176.02      187.53      4.52 o 
   5  -5   1       87.80       91.26      4.26 o 
   6  -5   1      558.47      569.54     14.15 o 
   7  -5   1        4.79        1.08      2.17 o 
   8  -5   1        0.54       -2.17      2.17 o 
 -11  -4   1        0.05        1.37      1.52 o 
 -10  -4   1       43.71       41.79      2.96 o 
  -9  -4   1       26.84       28.93      2.49 o 
  -8  -4   1        3.58        3.01      1.17 o 
  -7  -4   1      355.04      331.93      9.04 o 
  -6  -4   1      117.06      108.62      3.97 o 
  -5  -4   1      217.15      202.01      6.00 o 
  -4  -4   1       12.63       15.16      2.17 o 
  -3  -4   1       32.55       30.68      1.38 o 
  -2  -4   1      492.65      523.02      8.75 o 
  -1  -4   1      307.22      328.87      5.74 o 
   0  -4   1       29.40       34.60      2.19 o 
   1  -4   1      545.19      598.69      9.78 o 
   2  -4   1       57.64       69.71      2.20 o 
   3  -4   1        0.05       -0.08      0.56 o 
   4  -4   1      348.51      349.86      6.78 o 
   5  -4   1      129.83      137.71      3.80 o 
   6  -4   1        5.89        4.04      1.47 o 
   7  -4   1       35.42       42.21      3.44 o 
   8  -4   1       27.21       30.16      3.19 o 
 -11  -3   1       17.42       20.72      3.69 o 
 -10  -3   1       26.13       21.22      2.41 o 
  -9  -3   1      266.55      240.62      6.66 o 
  -8  -3   1       13.75       14.50      1.78 o 
  -7  -3   1       81.10       78.39      3.04 o 
  -6  -3   1      443.50      426.36      8.39 o 
  -5  -3   1      237.73      256.63      5.48 o 
  -4  -3   1      117.14      133.83      3.41 o 
  -3  -3   1      265.47      288.45      6.77 o 
  -2  -3   1      611.97      618.26      9.88 o 
  -1  -3   1      176.32      174.85      3.33 o 
   0  -3   1     1914.47     1913.84     35.98 o 
   1  -3   1      222.75      217.00      5.04 o 
   2  -3   1      382.63      370.53     28.23 o 
   3  -3   1      496.01      551.96      9.39 o 
   4  -3   1       95.78       88.93      3.39 o 
   5  -3   1      109.38       92.77     10.18 o 
   6  -3   1       21.75       23.77      1.73 o 
   7  -3   1       84.40       94.59      3.50 o 
   8  -3   1       69.21       73.01      7.59 o 
   9  -3   1       11.60       11.93      3.25 o 
  10  -3   1        0.00        3.44      2.05 o 
 -11  -2   1        9.10        6.43      1.78 o 
 -10  -2   1        0.00       -1.22      1.22 o 
  -9  -2   1        1.82        1.73      1.22 o 
  -8  -2   1       27.63       22.75      2.80 o 
  -7  -2   1      609.38      539.16     10.35 o 
  -6  -2   1       93.66       85.44      4.58 o 
  -5  -2   1       19.12       12.54      1.25 o 
  -4  -2   1      667.91      647.36     10.77 o 
  -3  -2   1     1257.50     1185.37     17.86 o 
  -2  -2   1      351.81      384.01      6.32 o 
  -1  -2   1       86.08       89.85      1.88 o 
   0  -2   1       45.69       49.92      1.65 o 
   1  -2   1      608.86      633.85     17.90 o 
   2  -2   1      222.91      258.49      5.81 o 
   3  -2   1      459.83      486.44      8.32 o 
   4  -2   1      139.49      146.45      3.51 o 
   5  -2   1        0.39        0.13      0.68 o 
   6  -2   1      360.68      367.93      7.57 o 
   7  -2   1      136.94      126.70      7.96 o 
   8  -2   1        3.25        2.35      1.53 o 
   9  -2   1        0.21        2.75      1.31 o 
  10  -2   1       16.94       12.84      2.56 o 
 -11  -1   1       63.86       72.97      5.86 o 
 -10  -1   1       21.58       22.06      2.43 o 
  -9  -1   1       12.99       10.59      1.73 o 
  -8  -1   1        9.67        4.94      1.31 o 
  -7  -1   1      185.50      188.96      5.06 o 
  -6  -1   1      111.68       96.66      2.57 o 
  -5  -1   1       58.61       53.23      1.75 o 
  -4  -1   1      278.11      247.60      4.18 o 
  -3  -1   1       38.32       35.40      1.14 o 
  -2  -1   1     2144.15     1990.67     28.70 o 
  -1  -1   1       61.65       96.44      2.71 o 
   0  -1   1      525.56      575.88     11.10 o 
   1  -1   1     1852.62     1670.86     31.16 o 
   2  -1   1      865.33      810.43     15.83 o 
   3  -1   1      109.79      127.16      2.85 o 
   4  -1   1        4.61        3.61      0.68 o 
   5  -1   1       81.03       82.90      3.32 o 
   6  -1   1      784.69      730.83     31.09 o 
   7  -1   1        4.88        5.08      1.17 o 
   8  -1   1       18.61       18.07      1.80 o 
   9  -1   1        3.33        2.07      1.22 o 
  10  -1   1       49.13       50.97      3.16 o 
  11  -1   1       17.23       21.87      3.19 o 
 -11   0   1        0.29        1.40      1.90 o 
 -10   0   1        5.74        5.70      1.80 o 
  -9   0   1        8.89        9.23      1.80 o 
  -8   0   1       12.95       11.93      2.13 o 
  -7   0   1        5.97        5.24      1.53 o 
  -6   0   1       77.14       76.02      2.76 o 
  -5   0   1       13.97       12.93      1.21 o 
  -4   0   1      316.25      352.32      6.60 o 
  -3   0   1      973.12      966.56     15.30 o 
  -2   0   1     2985.82     2882.03     42.79 o 
  -1   0   1      267.06      243.35      6.87 o 
   2   0   1      906.83      924.53     13.62 o 
   3   0   1    20212.07    17960.07    265.36 o 
   4   0   1     1381.63     1447.94     22.52 o 
   5   0   1     1178.33     1274.45     17.28 o 
   6   0   1       61.63       65.18      4.12 o 
   7   0   1       30.14       27.78      1.94 o 
   8   0   1       14.84       15.00      2.26 o 
   9   0   1      136.71      117.13      4.22 o 
  10   0   1       17.82       16.02      2.16 o 
  11   0   1        3.62        0.16      1.64 o 
 -10   1   1       58.10       55.77      4.09 o 
  -9   1   1        1.21        0.90      1.31 o 
  -8   1   1       70.15       79.19      4.35 o 
  -7   1   1       34.10       27.00      2.56 o 
  -6   1   1        0.45        0.70      0.89 o 
  -5   1   1       32.74       27.12      2.04 o 
  -4   1   1      367.02      341.38     24.62 o 
  -3   1   1        3.79        5.05      0.90 o 
  -2   1   1     4032.12     3893.66     57.44 o 
  -1   1   1      635.47      658.32     12.61 o 
   0   1   1    10006.66     8514.58    262.33 o 
   1   1   1       30.20       36.88      1.45 o 
   2   1   1      333.31      277.05      4.58 o 
   3   1   1    19185.66    16959.37    231.73 o 
   4   1   1     1830.95     1893.07     24.53 o 
   5   1   1      326.30      331.15      5.45 o 
   6   1   1     4020.48     4023.34     51.49 o 
   7   1   1      482.80      479.79     10.15 o 
   8   1   1       10.98       12.96      1.64 o 
   9   1   1      255.14      189.03      5.40 o 
  10   1   1       67.01       56.77      3.25 o 
  11   1   1        2.28        1.26      1.52 o 
 -10   2   1        1.01        4.34      2.05 o 
  -9   2   1       42.65       35.80      5.06 o 
  -8   2   1      111.44      117.88      7.59 o 
  -7   2   1      314.18      335.51      9.33 o 
  -6   2   1      260.65      272.58      7.67 o 
  -5   2   1      376.03      393.55      9.45 o 
  -4   2   1       85.31      102.50      3.11 o 
  -3   2   1       38.07       36.88      1.52 o 
  -2   2   1      452.76      481.61      8.03 o 
  -1   2   1     4436.43     4197.73     75.68 o 
   0   2   1      568.30      554.28     10.81 o 
   1   2   1     8595.83     7897.32    130.99 o 
   2   2   1     1032.00     1034.64     15.85 o 
   3   2   1    20731.70    18569.77    385.63 o 
   4   2   1      257.70      288.84      5.48 o 
   5   2   1     2096.25     2094.01     27.34 o 
   6   2   1     8534.81     8496.58    121.03 o 
   7   2   1      264.35      234.51      5.61 o 
   8   2   1      216.04      206.67      6.18 o 
   9   2   1      394.31      421.88     14.72 o 
  10   2   1       61.01       55.77      3.25 o 
  11   2   1       65.60       69.58      5.84 o 
  -9   3   1       24.99       26.40      4.70 o 
  -8   3   1       23.17       23.14      3.98 o 
  -7   3   1       57.45       63.46      3.84 o 
  -6   3   1     1078.88     1052.50     21.92 o 
  -5   3   1       83.95      104.98      3.24 o 
  -4   3   1      713.77      828.80     13.85 o 
  -3   3   1       37.84       36.54      2.55 o 
  -2   3   1      187.45      187.15      4.48 o 
  -1   3   1      885.74      860.73     13.43 o 
   0   3   1      156.64      143.90      2.79 o 
   1   3   1      329.80      344.30      5.74 o 
   2   3   1      519.11      471.24      7.79 o 
   3   3   1       23.98       29.60      1.29 o 
   4   3   1        0.17        0.00      0.90 o 
   5   3   1      600.00      588.55     12.75 o 
   6   3   1     4555.17     4503.63     65.38 o 
   7   3   1        7.92        8.58      1.31 o 
   8   3   1       83.49       82.04      3.25 o 
   9   3   1     2031.10     1870.26     29.99 o 
  10   3   1       51.95       49.17      3.09 o 
  11   3   1       14.78       16.40      2.67 o 
  12   3   1       54.68       49.07      3.61 o 
  -9   4   1        1.48        0.36      2.53 o 
  -8   4   1       25.87       30.01      4.70 o 
  -7   4   1       22.83       24.08      2.81 o 
  -6   4   1      333.62      321.49      9.16 o 
  -5   4   1       80.38       88.97      4.70 o 
  -4   4   1      555.81      593.48     13.33 o 
  -3   4   1      810.47      838.18     13.75 o 
  -2   4   1     2143.06     2378.50     35.86 o 
  -1   4   1     1166.29     1378.47     21.12 o 
   0   4   1      709.73      746.74     11.89 o 
   1   4   1        0.50        0.48      0.42 o 
   2   4   1      484.53      481.50      9.71 o 
   3   4   1     1053.63     1040.52     16.47 o 
   4   4   1      201.07      216.99      4.43 o 
   5   4   1      108.41      118.77      4.21 o 
   6   4   1       13.27        7.95      1.53 o 
   7   4   1        0.52        0.32      1.13 o 
   8   4   1      100.65       90.20      4.58 o 
   9   4   1      500.30      480.58     12.75 o 
  10   4   1       34.96       29.67      3.29 o 
  11   4   1        1.92        3.80      2.05 o 
  12   4   1      188.76      181.33      8.03 o 
  -8   5   1       57.27       58.37      7.77 o 
  -7   5   1      100.52      109.92     14.64 o 
  -6   5   1      215.26      237.09     10.67 o 
  -5   5   1      904.24      872.06     19.20 o 
  -4   5   1      158.93      172.48      5.81 o 
  -3   5   1       37.35       40.67      2.60 o 
  -2   5   1      392.06      407.93      7.27 o 
  -1   5   1      198.06      244.61      4.73 o 
   0   5   1      145.59      145.22      3.16 o 
   1   5   1        0.31        0.18      0.46 o 
   2   5   1       53.92       54.00      1.88 o 
   3   5   1        8.20        8.63      0.89 o 
   4   5   1      155.43      176.66      4.01 o 
   5   5   1      102.46       95.61      3.81 o 
   6   5   1      475.39      449.31     10.96 o 
   7   5   1      106.44       96.59      4.32 o 
   8   5   1       23.24       20.14      5.24 o 
   9   5   1       38.93       27.78      3.25 o 
  10   5   1        7.98       10.46      2.42 o 
  11   5   1       36.97       38.83      3.81 o 
  12   5   1       19.84        9.47      2.78 o 
  -7   6   1        3.58        4.16      2.05 o 
  -6   6   1       39.57       33.90      3.13 o 
  -5   6   1      130.66      136.90      5.56 o 
  -4   6   1       43.37       47.65      3.13 o 
  -3   6   1      178.63      182.29      9.94 o 
  -2   6   1        5.07        4.19      1.20 o 
  -1   6   1     1141.37     1246.69     24.87 o 
   0   6   1       71.87       78.90      2.25 o 
   1   6   1      464.48      482.39      8.50 o 
   2   6   1       26.34       36.77      1.73 o 
   3   6   1      321.12      377.91      8.68 o 
   4   6   1       26.81       21.31      1.43 o 
   5   6   1        5.58        6.60      2.17 o 
   6   6   1      756.62      739.24     18.80 o 
   7   6   1        1.36        5.67      1.65 o 
   8   6   1        0.20        0.13      1.45 o 
   9   6   1       33.94       36.72      3.29 o 
  10   6   1        0.38        0.88      1.74 o 
  11   6   1       14.43       22.84      3.29 o 
  -7   7   1       16.92       13.49      2.78 o 
  -6   7   1        3.61        1.81      3.98 o 
  -5   7   1      116.95      125.53      5.65 o 
  -4   7   1       28.92       30.96      2.87 o 
  -3   7   1       79.63       72.83      3.73 o 
  -2   7   1        6.50        6.38      1.63 o 
  -1   7   1       25.08       23.26      2.07 o 
   0   7   1        0.96        1.45      0.93 o 
   1   7   1       13.88       25.40      2.54 o 
   2   7   1      118.03      134.87      3.56 o 
   3   7   1       39.09       37.56      2.57 o 
   4   7   1      420.55      428.69      8.27 o 
   5   7   1       95.54       97.87      4.07 o 
   6   7   1        7.51        7.13      1.65 o 
   7   7   1       81.42       87.74      5.06 o 
   8   7   1        0.20        1.81      1.53 o 
   9   7   1      101.85      104.01      5.30 o 
  10   7   1       16.16       18.76      2.93 o 
  11   7   1        0.52       -0.55      2.53 o 
  -6   8   1        0.01        0.46      1.90 o 
  -5   8   1        1.17        1.29      2.71 o 
  -4   8   1       26.03       23.39      2.68 o 
  -3   8   1       74.42       80.55      4.26 o 
  -2   8   1        8.02        7.12      1.99 o 
  -1   8   1        7.24        4.36      1.63 o 
   0   8   1        0.32       -0.80      1.13 o 
   1   8   1       73.49       66.39      4.16 o 
   2   8   1        0.01       -0.77      0.93 o 
   3   8   1       46.15       51.87      3.97 o 
   4   8   1       13.27       15.30      1.52 o 
   5   8   1       53.25       56.24      3.29 o 
   6   8   1        2.06        0.58      1.20 o 
   7   8   1        3.45        3.31      1.65 o 
   8   8   1       68.29       62.90      4.07 o 
   9   8   1        1.36        1.96      1.74 o 
  10   8   1       24.25       25.59      3.39 o 
  11   8   1        4.43        5.12      2.42 o 
  -5   9   1        6.95        8.32      3.98 o 
  -4   9   1       20.97       21.12      2.87 o 
  -3   9   1        0.35        1.64      1.53 o 
  -2   9   1        4.22        3.48      1.65 o 
  -1   9   1       94.00       91.17      4.34 o 
   0   9   1      106.03      105.65      4.60 o 
   1   9   1        1.84        0.68      1.13 o 
   2   9   1        4.60        2.66      1.39 o 
   3   9   1        4.15        4.16      1.47 o 
   4   9   1      127.63      113.01      8.90 o 
   5   9   1        2.85        3.83      1.99 o 
   6   9   1        2.26        1.42      1.47 o 
   7   9   1        1.34       -1.20      1.20 o 
   8   9   1       90.03       87.35      4.78 o 
   9   9   1        5.11        4.81      2.16 o 
  10   9   1        0.00       -1.53      1.53 o 
  -3  10   1        7.07        9.09      2.26 o 
  -2  10   1       23.48       24.59      2.74 o 
  -1  10   1       14.16       12.62      2.26 o 
   0  10   1        3.81        1.90      1.47 o 
   1  10   1       10.89        6.57      1.74 o 
   2  10   1       14.62       18.17      2.34 o 
   3  10   1       91.85       88.54      4.26 o 
   4  10   1      119.64      113.90      6.51 o 
   5  10   1        0.48       -1.45      1.81 o 
   6  10   1        0.20       -1.17      1.65 o 
   7  10   1       36.60       34.75      4.16 o 
   8  10   1      110.00      104.13      5.30 o 
   9  10   1       31.31       26.44      3.39 o 
  10  10   1        5.48        8.26      2.71 o 
  -2  11   1        8.93       10.85      2.41 o 
  -1  11   1        0.50        0.45      1.63 o 
   0  11   1        2.78        4.13      1.74 o 
   1  11   1        3.14        4.78      3.25 o 
   2  11   1       57.46       65.45      4.16 o 
   3  11   1       27.40       30.01      2.87 o 
   4  11   1        1.09        2.53      2.17 o 
   5  11   1        0.65        1.08      2.17 o 
   6  11   1       31.51       32.18      4.34 o 
   7  11   1       61.64       66.17      5.79 o 
   8  11   1       23.97       20.93      3.07 o 
   9  11   1       18.55       12.20      2.78 o 
   0  12   1        2.45        2.19      2.00 o 
   1  12   1        0.63        0.47      1.53 o 
   2  12   1      102.85      120.48      5.55 o 
   3  12   1        0.43        2.17      2.17 o 
   4  12   1       46.75       53.51      5.06 o 
   5  12   1        6.40        6.51      2.89 o 
   6  12   1        0.12       -0.72      2.17 o 
   7  12   1        2.92        3.62      2.89 o 
  -6 -12   2        2.77       -2.53      2.53 o 
  -5 -12   2        0.17        0.72      2.53 o 
  -4 -12   2       15.60       14.46      3.25 o 
  -2 -12   2       31.16       30.37      5.06 o 
  -1 -12   2        4.56        1.08      3.25 o 
   0 -12   2       32.72       31.10      5.79 o 
  -8 -11   2      276.70      277.80      9.46 o 
  -7 -11   2        4.94        1.27      2.05 o 
  -6 -11   2      131.86      118.56      5.46 o 
  -5 -11   2       54.85       55.40      3.81 o 
  -4 -11   2       88.50       90.03      6.15 o 
  -3 -11   2        5.32        5.42      2.53 o 
  -2 -11   2        9.78        8.82      2.00 o 
  -1 -11   2        5.59        1.81      2.53 o 
   0 -11   2       65.09       65.08      6.87 o 
   1 -11   2        4.62       -1.45      2.53 o 
   2 -11   2       20.07       18.44      4.70 o 
  -9 -10   2       25.24       25.46      3.55 o 
  -8 -10   2        0.00        1.66      1.90 o 
  -7 -10   2       18.28       16.25      2.60 o 
  -6 -10   2      481.89      505.87     12.86 o 
  -5 -10   2      558.59      562.24     13.63 o 
  -4 -10   2      110.88      117.32      4.84 o 
  -3 -10   2      464.34      468.37     13.35 o 
  -2 -10   2       19.20       23.36      4.34 o 
  -1 -10   2        0.93       -0.80      1.45 o 
   0 -10   2        8.94        7.95      3.62 o 
   1 -10   2        0.95        1.81      2.53 o 
   2 -10   2       21.36       22.78      5.42 o 
   3 -10   2       28.24       34.35      6.51 o 
   4 -10   2        7.19        2.17      3.25 o 
 -10  -9   2        5.58        2.53      2.26 o 
  -9  -9   2        0.78        1.74      2.17 o 
  -8  -9   2       42.35       42.70      3.81 o 
  -7  -9   2       32.03       34.26      4.70 o 
  -6  -9   2       80.03       91.18      5.24 o 
  -5  -9   2      958.60      950.22     20.27 o 
  -4  -9   2       33.05       37.17      2.78 o 
  -3  -9   2     1661.47     1742.21     28.08 o 
  -2  -9   2      720.92      724.77     13.10 o 
  -1  -9   2      143.76      141.15      4.15 o 
   0  -9   2       43.99       41.43      3.01 o 
   1  -9   2       83.17       96.56      4.27 o 
   2  -9   2       54.18       54.24      6.51 o 
   3  -9   2        0.01       -1.45      2.53 o 
   4  -9   2        5.78        6.51      3.98 o 
 -10  -8   2       92.66       82.18      9.94 o 
  -9  -8   2        1.77        1.66      1.81 o 
  -8  -8   2      108.98      104.91      5.20 o 
  -7  -8   2       33.86       30.31      2.93 o 
  -6  -8   2      146.05      137.71      6.33 o 
  -5  -8   2      126.06      137.01      5.09 o 
  -4  -8   2      117.75      107.55      4.32 o 
  -3  -8   2      487.90      486.03      9.35 o 
  -2  -8   2     1217.28     1201.01     19.79 o 
  -1  -8   2      251.44      262.25      5.80 o 
   0  -8   2      703.28      720.17     12.58 o 
   1  -8   2      233.42      215.47      6.56 o 
   2  -8   2        7.48        6.40      1.58 o 
   3  -8   2        0.21       -2.17      2.17 o 
   4  -8   2       46.78       43.03      6.15 o 
   5  -8   2       75.47       81.36      8.32 o 
   6  -8   2       38.65       51.71      7.59 o 
 -11  -7   2        4.16        4.18      2.26 o 
 -10  -7   2       48.20       49.31      4.26 o 
  -9  -7   2       25.59       27.23      3.29 o 
  -8  -7   2        8.57        9.37      2.16 o 
  -7  -7   2      105.10       97.15      4.68 o 
  -6  -7   2      129.49      113.67      8.14 o 
  -5  -7   2      127.79      128.24      4.84 o 
  -4  -7   2      119.53      119.54      4.91 o 
  -3  -7   2       14.67       14.91      1.38 o 
  -2  -7   2      399.94      406.12      7.73 o 
  -1  -7   2       16.11       18.89      1.39 o 
   0  -7   2      255.20      258.62      5.41 o 
   1  -7   2      228.69      213.68      6.15 o 
   2  -7   2       83.07       89.28      3.67 o 
   3  -7   2      121.21      113.54      8.32 o 
   4  -7   2       60.31       60.02      6.51 o 
   5  -7   2      264.42      281.67     14.46 o 
   6  -7   2       43.18       50.98      6.87 o 
 -11  -6   2        7.46        8.37      3.44 o 
 -10  -6   2        2.82        2.99      1.90 o 
  -9  -6   2        9.57        7.67      2.26 o 
  -8  -6   2       10.30       10.63      2.16 o 
  -7  -6   2       75.33       75.34      4.07 o 
  -6  -6   2       59.41       43.81      5.42 o 
  -5  -6   2       44.32       46.80      4.16 o 
  -4  -6   2      105.94      108.21      3.12 o 
  -3  -6   2      355.55      344.24      6.74 o 
  -2  -6   2      189.93      191.42      4.91 o 
  -1  -6   2      254.79      256.30      5.16 o 
   0  -6   2       26.61       26.31      2.00 o 
   1  -6   2        1.50        0.78      0.87 o 
   2  -6   2       74.70       90.68      3.39 o 
   3  -6   2        6.02       11.22      2.17 o 
   4  -6   2       75.94       81.05      6.51 o 
   5  -6   2      107.71      120.05      8.68 o 
   6  -6   2      145.35      161.63     10.49 o 
   7  -6   2        0.24       -2.17      2.89 o 
   8  -6   2       50.62       57.13      6.87 o 
 -11  -5   2        2.49        0.63      2.00 o 
 -10  -5   2       16.48       13.27      2.15 o 
  -9  -5   2       55.46       51.26      4.33 o 
  -8  -5   2       11.85       13.91      1.86 o 
  -7  -5   2       16.46       15.54      2.30 o 
  -6  -5   2       68.61       68.25      4.34 o 
  -5  -5   2      157.65      152.43      5.09 o 
  -4  -5   2       45.13       52.51      2.15 o 
  -3  -5   2      113.13      111.77      2.91 o 
  -2  -5   2       14.85       14.64      1.04 o 
  -1  -5   2      381.44      414.95      7.39 o 
   0  -5   2      289.52      306.36      7.30 o 
   1  -5   2      901.85      909.30     29.65 o 
   2  -5   2        0.41        3.31      0.95 o 
   3  -5   2       96.97       94.71      4.70 o 
   4  -5   2       11.36        5.03      2.55 o 
   5  -5   2       15.55       14.45      4.09 o 
   6  -5   2      220.39      244.37     12.47 o 
   7  -5   2        7.50        3.25      2.89 o 
   8  -5   2        0.09        5.06      3.25 o 
 -11  -4   2        0.23        0.97      1.57 o 
 -10  -4   2        0.66        0.66      1.36 o 
  -9  -4   2       13.22        7.13      1.73 o 
  -8  -4   2      169.96      171.06      6.04 o 
  -7  -4   2       23.43       23.19      1.99 o 
  -6  -4   2       13.76       14.71      3.10 o 
  -5  -4   2      451.72      442.00      8.41 o 
  -4  -4   2     1488.42     1520.62     23.72 o 
  -3  -4   2     2416.26     2375.05     35.94 o 
  -2  -4   2       77.78       83.79      2.22 o 
  -1  -4   2     1148.73     1102.30     71.29 o 
   0  -4   2     2021.90     2085.12     39.43 o 
   1  -4   2      552.76      581.48      9.49 o 
   2  -4   2       57.04       63.83      1.85 o 
   3  -4   2       23.09       19.38      1.14 o 
   4  -4   2      203.07      208.35      5.81 o 
   5  -4   2       55.83       50.35      5.77 o 
   6  -4   2       73.89       73.62      2.88 o 
   7  -4   2        5.04        2.97      1.25 o 
   8  -4   2       22.94       23.50      4.70 o 
 -11  -3   2       37.51       37.58      3.24 o 
 -10  -3   2       34.25       34.24      2.88 o 
  -9  -3   2      165.65      148.90      5.06 o 
  -8  -3   2       85.91       91.06      3.75 o 
  -7  -3   2       27.55       26.13      2.07 o 
  -6  -3   2       65.45       63.95      2.64 o 
  -5  -3   2     1635.37     1622.85     25.01 o 
  -4  -3   2      147.24      150.22      3.67 o 
  -3  -3   2      299.54      354.15      5.50 o 
  -2  -3   2      681.83      735.20     11.82 o 
  -1  -3   2     1594.43     1536.17     29.12 o 
   0  -3   2    13067.34    11875.95    246.70 o 
   1  -3   2      752.38      803.25     12.74 o 
   2  -3   2      148.80      157.23      3.26 o 
   3  -3   2        4.91        5.85      0.68 o 
   4  -3   2     1286.76     1269.30     25.36 o 
   5  -3   2      375.18      342.52     22.56 o 
   6  -3   2       21.25       17.78      1.57 o 
   7  -3   2        0.71       -0.17      0.96 o 
   8  -3   2        5.50        5.16      1.38 o 
 -11  -2   2       63.14       63.84      3.96 o 
 -10  -2   2       36.00       38.78      2.99 o 
  -9  -2   2        0.29        1.16      1.31 o 
  -8  -2   2       62.37       58.29      3.39 o 
  -7  -2   2      267.91      265.54      6.32 o 
  -6  -2   2       53.55       54.49      2.49 o 
  -5  -2   2       87.77       89.31      2.27 o 
  -4  -2   2     1826.49     1828.56     23.97 o 
  -3  -2   2       23.25       24.58      1.93 o 
  -2  -2   2        1.10        1.32      0.37 o 
  -1  -2   2     1285.76     1265.00     24.02 o 
   0  -2   2    12272.56    10766.77    434.16 o 
   1  -2   2     1059.19     1119.74     16.90 o 
   2  -2   2      133.34      132.26      2.62 o 
   3  -2   2      559.13      552.00      9.20 o 
   4  -2   2      102.70      100.39      3.55 o 
   5  -2   2       37.10       51.00      2.15 o 
   6  -2   2        0.14        0.60      0.84 o 
   7  -2   2      113.03      124.21      3.88 o 
   8  -2   2       35.05       37.60      4.34 o 
   9  -2   2       13.75       12.56      1.80 o 
  10  -2   2        7.15        6.28      1.64 o 
 -11  -1   2       10.24       21.67      2.78 o 
 -10  -1   2        0.69        2.36      1.52 o 
  -9  -1   2        2.72        2.38      1.38 o 
  -8  -1   2      201.45      188.58      5.56 o 
  -7  -1   2        2.72        2.44      1.17 o 
  -6  -1   2       14.49       15.41      1.46 o 
  -5  -1   2        7.51        6.84      0.96 o 
  -4  -1   2      281.42      299.98      5.76 o 
  -3  -1   2     1625.96     1543.89     23.64 o 
  -2  -1   2       16.03       19.26      0.89 o 
  -1  -1   2      536.89      524.46      8.27 o 
   0  -1   2      876.95      929.26     17.62 o 
   1  -1   2     1788.64     1619.98     30.37 o 
   2  -1   2     1032.18     1020.07     15.67 o 
   3  -1   2     3253.32     3096.34     88.87 o 
   4  -1   2     2501.21     2599.77     49.31 o 
   5  -1   2        0.95        1.21      0.63 o 
   6  -1   2        1.53        0.90      0.72 o 
   7  -1   2       30.91       30.18      1.63 o 
   8  -1   2       19.27       17.24      2.44 o 
   9  -1   2       35.66       41.74      3.71 o 
  10  -1   2       42.06       39.77      2.70 o 
  11  -1   2       15.90       17.06      2.28 o 
 -10   0   2       28.86       43.58      3.84 o 
  -9   0   2       52.89       63.27      4.09 o 
  -8   0   2       72.99       72.10      4.29 o 
  -7   0   2        4.01        3.07      1.53 o 
  -6   0   2       17.03       18.14      1.61 o 
  -5   0   2      241.66      230.28      5.13 o 
  -4   0   2     1603.36     1622.88     25.31 o 
  -3   0   2       42.23       51.54      1.67 o 
  -2   0   2     3149.09     3064.81     55.85 o 
  -1   0   2        2.84        2.58      0.51 o 
   0   0   2     1146.70     1231.99     22.54 o 
   1   0   2     2191.23     2001.49     37.29 o 
   2   0   2      201.51      184.53      2.82 o 
   3   0   2     1493.17     1436.67     21.04 o 
   4   0   2       84.16       87.65      3.98 o 
   5   0   2       20.43       23.79      1.41 o 
   6   0   2        5.03        4.18      0.80 o 
   7   0   2       25.26       23.72      1.88 o 
   8   0   2       72.35       79.74      3.12 o 
   9   0   2       24.09       18.79      1.94 o 
  10   0   2        1.17        0.05      1.86 o 
  11   0   2        1.87        1.93      1.46 o 
 -10   1   2       45.73       47.97      4.09 o 
  -8   1   2       12.91       12.39      2.30 o 
  -7   1   2      117.56      127.83      5.24 o 
  -6   1   2      207.28      205.08      5.15 o 
  -5   1   2      249.91      239.41      6.65 o 
  -4   1   2       14.91       12.10      2.77 o 
  -3   1   2      191.56      202.72      4.24 o 
  -2   1   2     1366.11     1364.52     20.83 o 
  -1   1   2     5763.41     5614.98    100.94 o 
   0   1   2      260.05      238.74      4.94 o 
   1   1   2        1.11        1.52      0.27 o 
   2   1   2      573.99      549.43     10.47 o 
   3   1   2       30.17       29.50      1.58 o 
   4   1   2      541.47      548.84      7.89 o 
   5   1   2       48.48       45.73      1.56 o 
   6   1   2        1.40       -0.28      1.20 o 
   7   1   2        0.52        1.12      0.85 o 
   8   1   2       48.20       46.67      2.41 o 
   9   1   2        0.02       -0.21      1.00 o 
  10   1   2       34.37       35.76      2.62 o 
  11   1   2        0.01        0.95      1.82 o 
 -10   2   2       72.96       74.50      5.11 o 
  -9   2   2       21.46       20.97      4.34 o 
  -8   2   2       15.66       19.16      3.62 o 
  -7   2   2       64.41       63.71      3.81 o 
  -6   2   2       14.06       12.94      1.46 o 
  -5   2   2       32.77       33.67      1.80 o 
  -4   2   2      624.43      617.39     10.83 o 
  -3   2   2        1.72        1.69      0.63 o 
  -2   2   2      455.59      422.38      7.19 o 
  -1   2   2       82.42       97.65      2.78 o 
   0   2   2        9.38        7.73      0.72 o 
   1   2   2        0.22        1.14      0.41 o 
   2   2   2     1326.98     1289.42     23.51 o 
   3   2   2     1358.00     1400.88     21.48 o 
   4   2   2      249.52      257.25      6.44 o 
   5   2   2      192.28      194.41      3.59 o 
   6   2   2     2164.18     2191.95     28.83 o 
   7   2   2      185.87      181.79      7.48 o 
   8   2   2      222.92      222.91      5.69 o 
   9   2   2      616.72      560.60     11.17 o 
  10   2   2        0.79       -0.40      1.10 o 
  11   2   2      149.58      147.19      5.32 o 
  12   2   2        0.31       -1.01      1.52 o 
  -9   3   2        4.98        6.51      3.25 o 
  -8   3   2        0.89        2.53      2.53 o 
  -7   3   2        5.43        2.53      1.53 o 
  -6   3   2       15.03       16.56      2.30 o 
  -5   3   2      275.71      283.78      7.91 o 
  -4   3   2      223.01      227.38      5.03 o 
  -3   3   2      237.38      236.42      4.82 o 
  -2   3   2      746.55      838.91     13.36 o 
  -1   3   2     2044.77     2165.27     40.09 o 
   0   3   2       42.12       34.88      3.62 o 
   1   3   2       13.42       13.09      0.68 o 
   2   3   2      132.03      116.07      3.07 o 
   3   3   2      147.38      162.05      5.55 o 
   4   3   2       48.39       56.70      2.57 o 
   5   3   2      366.01      375.93      6.92 o 
   6   3   2     1214.07     1252.00     24.77 o 
   7   3   2       67.08       65.68      3.55 o 
   8   3   2        2.99        2.07      1.64 o 
   9   3   2     1671.08     1614.22     26.24 o 
  10   3   2       58.68       51.41      3.09 o 
  11   3   2      123.57      118.71      4.79 o 
  12   3   2      328.36      301.52     11.39 o 
  -9   4   2        0.16        1.08      2.53 o 
  -8   4   2       21.73       20.97      4.34 o 
  -7   4   2       46.37       43.15      3.44 o 
  -6   4   2       16.24       25.13      3.62 o 
  -5   4   2       18.79       23.64      2.42 o 
  -4   4   2      118.04      126.88      6.51 o 
  -3   4   2       14.44       11.25      1.03 o 
  -2   4   2      323.08      352.07      6.93 o 
  -1   4   2     2234.46     2457.81     45.81 o 
   0   4   2      827.26      914.19     18.02 o 
   1   4   2     7606.52     7620.31    111.99 o 
   2   4   2     1001.21     1101.29     17.22 o 
   3   4   2      141.08      152.74      4.55 o 
   5   4   2      200.51      204.53      4.46 o 
   6   4   2       13.56       19.76      2.71 o 
   7   4   2        6.91        7.19      1.65 o 
   8   4   2      237.97      209.44      7.00 o 
   9   4   2      966.76      870.27     23.14 o 
  10   4   2       72.33       67.14      6.87 o 
  11   4   2       62.82       47.16      4.17 o 
  12   4   2      610.08      576.05     52.79 o 
  -8   5   2       64.01       58.94      6.15 o 
  -7   5   2       55.30       50.84      7.23 o 
  -6   5   2       93.93       96.87      4.84 o 
  -5   5   2      405.41      397.31     10.70 o 
  -4   5   2      466.42      425.40     10.76 o 
  -3   5   2       27.14       39.64      2.60 o 
  -2   5   2        0.09        0.62      0.87 o 
  -1   5   2     1495.98     1790.94     27.42 o 
   0   5   2     1128.05     1280.48     33.52 o 
   1   5   2      395.63      472.67      8.13 o 
   2   5   2     2823.63     3144.46     47.14 o 
   3   5   2      163.44      166.78      4.58 o 
   4   5   2     1187.79     1285.65     20.50 o 
   5   5   2       25.47       24.64      1.52 o 
   6   5   2       28.48       26.33      2.89 o 
   7   5   2      286.41      269.67      7.77 o 
   8   5   2      237.18      216.71      7.26 o 
   9   5   2        3.33        2.89      1.79 o 
  10   5   2       15.12       15.96      2.89 o 
  11   5   2        6.96        5.47      2.16 o 
  12   5   2      634.79      626.95     21.69 o 
  -7   6   2        0.19        1.08      3.62 o 
  -6   6   2      210.86      213.23     13.02 o 
  -5   6   2       28.40       25.77      3.44 o 
  -4   6   2        4.18        3.31      1.65 o 
  -3   6   2      387.04      371.31     13.02 o 
  -2   6   2        7.80        9.66      1.53 o 
  -1   6   2     1026.40     1048.55     21.41 o 
   0   6   2       77.05       72.49      3.13 o 
   1   6   2      121.96      112.37      3.00 o 
   2   6   2     1529.07     1819.29     28.23 o 
   3   6   2      119.36      127.24      8.96 o 
   4   6   2       33.14       33.61      2.39 o 
   5   6   2      704.54      729.98     12.65 o 
   6   6   2       48.64       39.98      3.44 o 
   7   6   2        6.37        6.44      1.65 o 
   8   6   2      425.29      414.06     11.07 o 
   9   6   2       84.46       80.88      4.52 o 
  10   6   2        0.02        0.53      1.65 o 
  11   6   2        1.15       -0.10      1.99 o 
  12   6   2        2.31        8.92      2.68 o 
  -6   7   2      295.95      289.15      9.78 o 
  -5   7   2        0.03       -0.57      1.47 o 
  -4   7   2        8.50        7.59      1.81 o 
  -3   7   2       42.31       42.55      2.94 o 
  -2   7   2        1.58        2.21      3.07 o 
  -1   7   2        0.23       -0.18      1.99 o 
   0   7   2        2.76        2.29      1.13 o 
   1   7   2      179.73      171.09      5.21 o 
   2   7   2       60.96       78.53      2.67 o 
   3   7   2        0.11        1.21      0.84 o 
   4   7   2      168.12      182.96      4.58 o 
   5   7   2      218.47      233.07      6.74 o 
   6   7   2        0.08       -0.68      1.13 o 
   7   7   2        0.98       -0.88      1.13 o 
   8   7   2      821.39      772.94     17.85 o 
   9   7   2        3.63        2.43      1.74 o 
  10   7   2        2.64        3.30      1.90 o 
  11   7   2        1.67        5.83      2.26 o 
  -5   8   2       33.63       23.89      3.21 o 
  -4   8   2        9.14       12.34      2.34 o 
  -3   8   2      137.05      134.99      6.51 o 
  -2   8   2       37.22       40.38      3.01 o 
  -1   8   2       55.85       64.23      3.54 o 
   0   8   2       18.29       13.06      1.81 o 
   1   8   2        9.21       12.19      1.81 o 
   2   8   2       53.39       63.03      3.98 o 
   3   8   2       39.28       37.29      2.68 o 
   4   8   2      142.85      152.65      5.09 o 
   5   8   2       24.43       27.96      3.07 o 
   6   8   2       29.96       27.57      2.53 o 
   7   8   2       37.28       39.41      3.98 o 
   8   8   2       47.49       48.86      3.55 o 
   9   8   2       95.44       99.43     10.12 o 
  10   8   2       13.12        9.43      3.44 o 
  11   8   2       16.62       16.25      3.21 o 
  -4   9   2       11.57       10.42      2.34 o 
  -3   9   2        4.43        2.17      2.53 o 
  -2   9   2        2.33        0.23      1.39 o 
  -1   9   2       53.86       55.47      3.54 o 
   0   9   2       13.98       16.82      2.26 o 
   1   9   2        0.00        0.07      1.45 o 
   2   9   2       82.36       93.26      4.17 o 
   3   9   2       19.51       16.90      2.00 o 
   4   9   2       39.02       35.39     10.12 o 
   5   9   2       55.49       56.20      3.29 o 
   6   9   2        0.58       -0.10      2.35 o 
   7   9   2       22.27       20.72      3.07 o 
   8   9   2       79.92       81.80      4.52 o 
   9   9   2        1.23        1.34      1.74 o 
  10   9   2       27.36       28.60      3.47 o 
  11   9   2        9.76        7.09      7.05 o 
  -3  10   2        4.09        5.30      4.70 o 
  -2  10   2       44.85       47.41      3.81 o 
  -1  10   2        3.12       -0.24      2.35 o 
   0  10   2        1.04       -0.79      1.26 o 
   1  10   2       46.26       53.72      8.50 o 
   2  10   2        2.28        4.31      1.99 o 
   3  10   2       75.04       76.49      9.76 o 
   4  10   2       30.94       31.60      2.78 o 
   5  10   2        1.32       -1.81      1.81 o 
   6  10   2        0.14        0.00      2.17 o 
   7  10   2        8.34        8.80      2.16 o 
   8  10   2        2.24        2.89      2.53 o 
   9  10   2       12.48       12.21      2.60 o 
  10  10   2        5.00        4.77      2.41 o 
  -2  11   2       15.93       12.66      4.70 o 
  -1  11   2        0.29        0.83      1.74 o 
   0  11   2        2.55       -1.59      2.17 o 
   1  11   2       15.69       17.47      2.41 o 
   2  11   2       66.98       72.22      8.32 o 
   3  11   2       15.49       12.62      2.26 o 
   4  11   2        8.45       10.12      2.89 o 
   5  11   2        9.83       13.38      3.25 o 
   6  11   2        3.78        7.59      2.89 o 
   7  11   2        0.75       -0.36      2.17 o 
   8  11   2        0.55        0.36      2.53 o 
   9  11   2        4.49        4.68      2.14 o 
   1  12   2       11.47       20.70      3.62 o 
   2  12   2        0.03        0.31      1.74 o 
   3  12   2        0.23        0.03      1.65 o 
   4  12   2        1.57        3.98      2.53 o 
   5  12   2        0.93        4.34      2.53 o 
   6  12   2        1.91       -1.45      2.17 o 
   7  12   2       32.77       38.33      5.06 o 
  -6 -12   3        0.04       -1.08      2.71 o 
  -5 -12   3        0.97       -1.08      2.17 o 
  -1 -12   3        1.24        2.89      3.25 o 
   0 -12   3        1.28       -1.45      2.89 o 
  -8 -11   3       52.05       46.48      4.00 o 
  -7 -11   3       17.49       16.06      3.62 o 
  -6 -11   3       31.74       30.56      3.19 o 
  -5 -11   3       12.93       12.24      3.62 o 
  -4 -11   3        0.06        0.18      1.53 o 
  -3 -11   3        1.71        0.72      2.17 o 
  -2 -11   3        2.62        7.23      3.25 o 
  -1 -11   3        1.60        1.81      2.89 o 
   0 -11   3       96.27      109.92      9.40 o 
   1 -11   3       85.90       80.63      8.68 o 
   2 -11   3       13.04       20.25      5.79 o 
  -9 -10   3       13.52       11.74      4.52 o 
  -8 -10   3       38.88       35.15      4.70 o 
  -7 -10   3      125.00      130.22      5.81 o 
  -6 -10   3       95.95       94.45      5.06 o 
  -5 -10   3        0.08       -0.90      1.53 o 
  -4 -10   3      198.70      206.12     12.11 o 
  -3 -10   3       64.99       70.17      3.55 o 
  -2 -10   3       13.16       11.17      1.97 o 
  -1 -10   3        3.41        0.72      2.17 o 
   0 -10   3       57.67       48.45      6.15 o 
   1 -10   3        7.96        7.95      3.62 o 
   2 -10   3       25.27       26.76      5.42 o 
   3 -10   3      107.46      122.58     10.12 o 
   4 -10   3       11.38       17.36      5.42 o 
  -9  -9   3        0.04        0.34      2.35 o 
  -8  -9   3       72.17       75.12      4.68 o 
  -7  -9   3        0.08       -0.33      1.65 o 
  -6  -9   3       37.01       41.84      3.44 o 
  -5  -9   3        1.78        1.12      1.39 o 
  -4  -9   3       53.74       55.80      3.39 o 
  -3  -9   3      454.45      478.60     17.01 o 
  -2  -9   3      609.30      639.56     26.66 o 
  -1  -9   3       52.14       55.35      2.65 o 
   0  -9   3      734.18      740.93     17.02 o 
   1  -9   3        2.34        2.53      2.89 o 
   2  -9   3        9.57        7.59      3.25 o 
   3  -9   3        0.51       -1.81      2.89 o 
   4  -9   3       17.63       21.69      5.06 o 
   5  -9   3       45.68       50.98      7.23 o 
 -10  -8   3        4.19        2.99      2.34 o 
  -9  -8   3        1.24        1.35      1.90 o 
  -8  -8   3        1.35        1.25      1.65 o 
  -7  -8   3       19.95       19.26      2.68 o 
  -6  -8   3       39.75       34.28      2.78 o 
  -5  -8   3       36.33       33.24      5.42 o 
  -4  -8   3       11.47       10.32      2.53 o 
  -3  -8   3       38.72       39.62      2.13 o 
  -2  -8   3      347.46      350.78      7.30 o 
  -1  -8   3      154.54      151.83     14.07 o 
   0  -8   3     1440.83     1411.00     28.98 o 
   1  -8   3     1267.80     1327.66     25.04 o 
   2  -8   3       62.15       62.19      6.51 o 
   3  -8   3      486.72      479.46     20.25 o 
   4  -8   3        1.38        2.89      2.89 o 
   5  -8   3       44.96       51.34      6.87 o 
   6  -8   3       27.27       27.12      5.79 o 
 -10  -7   3      296.38      297.13     10.45 o 
  -9  -7   3        2.58        0.92      1.65 o 
  -8  -7   3       15.48       16.88      3.44 o 
  -7  -7   3      102.87       93.46      4.72 o 
  -6  -7   3      151.45      145.17      5.61 o 
  -5  -7   3      203.71      193.32      6.23 o 
  -4  -7   3      330.64      318.65      8.28 o 
  -3  -7   3       23.01       22.36      1.59 o 
  -2  -7   3       24.62       27.51      3.08 o 
  -1  -7   3       16.31       16.85      1.90 o 
   0  -7   3      285.75      272.96      9.13 o 
   1  -7   3     1471.83     1476.60     34.11 o 
   2  -7   3       39.76       40.25      2.70 o 
   3  -7   3     1365.97     1365.94     34.89 o 
   4  -7   3      700.72      705.09     26.03 o 
   5  -7   3       83.82       76.66      7.59 o 
   6  -7   3      175.99      168.86     11.21 o 
   7  -7   3        7.79       11.57      4.34 o 
 -11  -6   3        2.20        3.15      2.14 o 
 -10  -6   3       29.47       30.32      3.70 o 
  -9  -6   3        0.15        1.91      1.81 o 
  -8  -6   3        4.21        4.52      1.79 o 
  -7  -6   3      394.13      395.89     10.85 o 
  -6  -6   3       19.08       22.22      2.42 o 
  -5  -6   3      139.64      129.93      4.84 o 
  -4  -6   3      168.31      173.83      4.29 o 
  -3  -6   3        0.02        0.13      0.68 o 
  -2  -6   3      678.98      705.61     11.99 o 
  -1  -6   3        7.32        8.40      1.39 o 
   0  -6   3      267.38      277.21      5.54 o 
   1  -6   3      208.60      202.30      4.40 o 
   2  -6   3        5.89        5.57      0.93 o 
   3  -6   3      292.78      295.70      6.10 o 
   4  -6   3      714.54      725.16     24.23 o 
   5  -6   3       69.15       65.75      3.39 o 
   6  -6   3      368.71      444.02     19.16 o 
   7  -6   3      193.77      210.44     12.66 o 
   8  -6   3        2.32        3.62      3.62 o 
 -11  -5   3        6.94        5.77      1.90 o 
 -10  -5   3       34.90       27.21      2.70 o 
  -9  -5   3       49.08       47.56      4.39 o 
  -8  -5   3       36.90       40.12      4.18 o 
  -7  -5   3      149.19      150.54      4.64 o 
  -6  -5   3      212.15      196.31      6.52 o 
  -5  -5   3        1.15        1.77      1.13 o 
  -4  -5   3      444.24      474.95      8.75 o 
  -3  -5   3      482.12      477.76      8.55 o 
  -2  -5   3      129.86      129.57      3.27 o 
  -1  -5   3        0.29        0.26      0.53 o 
   0  -5   3       87.39       94.45      3.43 o 
   1  -5   3      776.17      823.72     13.31 o 
   2  -5   3       13.54       12.51      1.58 o 
   3  -5   3       10.01       17.40      1.17 o 
   4  -5   3       10.56        9.84      1.14 o 
   5  -5   3       17.17       15.06      1.81 o 
   6  -5   3       63.50       66.53      3.61 o 
   7  -5   3       87.29       99.07      8.32 o 
   8  -5   3       10.32       11.93      3.98 o 
 -11  -4   3        1.73        2.05      1.80 o 
 -10  -4   3        3.03        0.98      1.59 o 
  -9  -4   3        5.71        5.81      1.64 o 
  -8  -4   3       85.61       90.52      3.82 o 
  -7  -4   3       16.85       15.33      1.84 o 
  -6  -4   3      204.93      208.60      5.35 o 
  -5  -4   3        0.65        0.84      0.84 o 
  -4  -4   3      138.25      165.54      3.34 o 
  -3  -4   3       68.13       74.18      2.28 o 
  -2  -4   3      113.93      118.91      2.85 o 
  -1  -4   3        0.95        0.41      0.46 o 
   0  -4   3        8.76       13.42      0.81 o 
   1  -4   3       39.97       38.94      1.34 o 
   2  -4   3      514.28      506.83      8.64 o 
   3  -4   3       43.20       39.04      1.79 o 
   4  -4   3       68.53       67.98      2.28 o 
   5  -4   3        4.79        7.05      1.41 o 
   6  -4   3       41.00       43.39      2.30 o 
   7  -4   3        1.06       -0.80      2.89 o 
   8  -4   3       10.91       10.49      2.71 o 
 -11  -3   3        0.50       -0.25      1.57 o 
 -10  -3   3        2.72        1.71      1.52 o 
  -9  -3   3       30.63       31.90      2.70 o 
  -8  -3   3       28.21       31.87      2.49 o 
  -7  -3   3        2.20        1.81      1.04 o 
  -6  -3   3      268.12      268.55      6.18 o 
  -5  -3   3       16.90       17.67      1.52 o 
  -4  -3   3       61.36       62.99      1.80 o 
  -3  -3   3      355.77      380.82      5.92 o 
  -2  -3   3      274.61      282.98      4.51 o 
  -1  -3   3     1376.34     1284.57     79.04 o 
   0  -3   3     1466.12     1569.69     23.64 o 
   1  -3   3        0.33        0.43      0.92 o 
   2  -3   3       32.49       31.34      1.11 o 
   3  -3   3      352.90      381.00      6.86 o 
   4  -3   3     1073.97     1025.13     17.89 o 
   5  -3   3      130.59      131.93      4.27 o 
   6  -3   3       25.65       26.37      1.78 o 
   7  -3   3       55.92       63.86      3.55 o 
   8  -3   3        6.71        9.44      2.00 o 
   9  -3   3       10.70        7.23      2.89 o 
 -11  -2   3        1.43        0.17      1.80 o 
 -10  -2   3       37.99       34.70      2.99 o 
  -9  -2   3      137.59      148.83      5.27 o 
  -8  -2   3       27.74       30.24      2.49 o 
  -7  -2   3       46.99       38.88      2.94 o 
  -6  -2   3      141.46      124.63      5.17 o 
  -5  -2   3        5.17        3.07      0.89 o 
  -4  -2   3     1676.26     1719.48     22.79 o 
  -3  -2   3       97.31      105.52      2.30 o 
  -2  -2   3     1658.59     1636.11     21.11 o 
  -1  -2   3      532.69      514.34     10.47 o 
   0  -2   3    16700.76    14740.50    918.26 o 
   1  -2   3      446.31      436.60      9.16 o 
   2  -2   3      225.00      233.06      4.23 o 
   3  -2   3        5.56        7.28      0.71 o 
   4  -2   3     1977.95     2036.24     31.21 o 
   5  -2   3      190.21      212.29      4.77 o 
   6  -2   3       64.07       60.75      3.19 o 
   7  -2   3        6.43        6.33      1.53 o 
   8  -2   3        0.28       -0.01      0.88 o 
   9  -2   3      121.04      115.20      4.03 o 
  10  -2   3        4.11        2.89      2.53 o 
 -10  -1   3        3.91        1.79      1.64 o 
  -9  -1   3        4.57        5.87      1.73 o 
  -8  -1   3       62.00       64.57      3.33 o 
  -7  -1   3       21.35       21.59      1.94 o 
  -6  -1   3      377.65      345.44      9.33 o 
  -5  -1   3        6.96        7.56      1.61 o 
  -4  -1   3      103.75      106.43      3.52 o 
  -3  -1   3       38.33       42.69      1.71 o 
  -2  -1   3     1176.41     1219.01     18.77 o 
  -1  -1   3     1347.04     1331.49     20.21 o 
   0  -1   3     6393.64     5872.01    145.25 o 
   1  -1   3     2219.96     2199.19     41.10 o 
   2  -1   3      490.57      480.62      9.93 o 
   3  -1   3     3055.86     3031.67     38.27 o 
   4  -1   3     2152.69     2217.85     28.54 o 
   5  -1   3       12.48       11.60      0.91 o 
   6  -1   3       29.44       29.12      1.43 o 
   7  -1   3      603.70      586.43     10.56 o 
   8  -1   3        0.18        0.70      0.96 o 
   9  -1   3      199.89      178.82      5.14 o 
  10  -1   3        0.65        0.16      1.31 o 
  11  -1   3        2.55        1.08      2.89 o 
 -10   0   3       57.94       79.32      5.24 o 
  -9   0   3       46.47       48.69      3.20 o 
  -8   0   3        7.74        9.28      2.35 o 
  -7   0   3       42.36       36.96      3.07 o 
  -6   0   3      657.90      609.05     11.34 o 
  -5   0   3        1.41        1.70      0.74 o 
  -4   0   3       64.72       64.52      2.22 o 
  -3   0   3        0.10        0.54      0.46 o 
  -2   0   3      144.77      130.77      3.58 o 
  -1   0   3       12.98       15.50      2.71 o 
   0   0   3     2264.84     2187.31    103.61 o 
   1   0   3     2200.59     2053.79     52.79 o 
   2   0   3     2322.45     2321.54     41.24 o 
   3   0   3      265.80      274.58      4.44 o 
   4   0   3      604.24      650.82     10.33 o 
   5   0   3      515.90      497.58      8.52 o 
   6   0   3       43.39       40.96      3.58 o 
   7   0   3       46.30       40.01      1.74 o 
   8   0   3       81.34       78.60      3.12 o 
   9   0   3       22.04       17.16      1.78 o 
  10   0   3       94.10       94.01      3.80 o 
  11   0   3       17.65       19.80      2.36 o 
 -10   1   3      230.73      286.54      9.97 o 
  -9   1   3       10.67       11.57      3.62 o 
  -8   1   3       21.26       22.06      3.98 o 
  -7   1   3        3.33        2.89      1.39 o 
  -6   1   3      969.64      936.91     20.19 o 
  -5   1   3       39.99       29.51      1.82 o 
  -4   1   3       35.53       38.81      2.16 o 
  -3   1   3      168.97      146.97      3.46 o 
  -2   1   3      588.60      641.18     10.41 o 
  -1   1   3       21.10       30.27      1.13 o 
   0   1   3     1262.69     1234.86     18.59 o 
   1   1   3      213.34      200.85      4.26 o 
   2   1   3      859.19      829.11     12.83 o 
   3   1   3      388.95      363.32      7.51 o 
   4   1   3        5.03        3.67      0.68 o 
   5   1   3      430.70      449.51      6.89 o 
   6   1   3      402.55      407.02      7.52 o 
   7   1   3       13.39       12.14      1.16 o 
   8   1   3       27.67       29.10      3.20 o 
   9   1   3      140.05      123.64      4.22 o 
  10   1   3        0.45       -0.50      1.17 o 
  11   1   3       15.62       18.48      2.33 o 
  -9   2   3        0.36        3.98      2.89 o 
  -8   2   3       65.80       73.76      6.51 o 
  -7   2   3      114.17      117.88      7.59 o 
  -6   2   3      963.52      959.96     25.85 o 
  -5   2   3      363.56      372.92      7.57 o 
  -4   2   3      134.55      139.49      3.66 o 
  -3   2   3      106.72      112.74      7.99 o 
  -2   2   3     3150.50     3301.03     49.22 o 
  -1   2   3        0.36        0.65      0.60 o 
   0   2   3      115.74       96.10      2.78 o 
   1   2   3       52.36       57.99      1.47 o 
   2   2   3      306.60      329.19      5.66 o 
   3   2   3       18.88       19.63      1.17 o 
   4   2   3      543.86      549.75      9.31 o 
   5   2   3      155.02      150.35      3.59 o 
   7   2   3        3.92        5.78      1.36 o 
   8   2   3        1.86        3.34      1.10 o 
   9   2   3        5.08        6.40      1.56 o 
  10   2   3        0.34        0.45      1.09 o 
  11   2   3        0.07       -1.00      1.22 o 
  12   2   3        0.03        0.51      1.57 o 
  -9   3   3        0.15       -0.72      2.53 o 
  -8   3   3       14.64       18.08      3.98 o 
  -7   3   3       35.73       30.53      5.42 o 
  -6   3   3      191.80      182.71      6.52 o 
  -5   3   3      230.99      230.55     13.56 o 
  -4   3   3       35.51       35.18      2.42 o 
  -3   3   3        0.17       -0.52      0.53 o 
  -2   3   3        0.38        2.34      0.56 o 
  -1   3   3      212.13      245.30      6.07 o 
   0   3   3       34.02       29.25      1.81 o 
   1   3   3     3625.80     3458.80     51.29 o 
   2   3   3       28.59       30.28      1.25 o 
   3   3   3      410.78      441.85      9.19 o 
   4   3   3       45.52       39.07      1.53 o 
   5   3   3     1583.99     1617.37     25.16 o 
   6   3   3        9.13        8.83      1.57 o 
   7   3   3        5.96        6.52      2.71 o 
   8   3   3        1.96        4.34      2.17 o 
   9   3   3       10.88        6.44      1.90 o 
  10   3   3       26.74       22.66      2.93 o 
  11   3   3        9.66       10.31      2.30 o 
  12   3   3       83.12       69.38      4.94 o 
  -8   4   3       22.38       21.69      4.34 o 
  -7   4   3       64.60       61.18     10.12 o 
  -6   4   3       84.70       97.63      4.72 o 
  -5   4   3      112.64      119.59      5.09 o 
  -4   4   3        2.59        2.49      1.13 o 
  -3   4   3       58.78       57.38      3.04 o 
  -2   4   3      359.42      362.37      8.85 o 
  -1   4   3       22.04       21.68      1.74 o 
   0   4   3      316.08      309.08      7.30 o 
   1   4   3       47.46       34.22      1.50 o 
   2   4   3     1699.86     1851.39     28.18 o 
   3   4   3       86.57       96.55      3.07 o 
   4   4   3       12.71       19.23      1.17 o 
   5   4   3        3.11        3.57      0.68 o 
   6   4   3       51.48       43.43      2.68 o 
   7   4   3       39.80       39.09      2.78 o 
   8   4   3       62.84       65.67      3.65 o 
   9   4   3       88.71       81.51      4.43 o 
  10   4   3       33.61       27.35      4.88 o 
  11   4   3        5.96        4.39      1.90 o 
  12   4   3      176.26      155.03      7.20 o 
  -8   5   3        1.15       -1.45      2.53 o 
  -7   5   3        0.16        1.08      1.79 o 
  -6   5   3        4.60        8.17      3.07 o 
  -5   5   3        7.66        7.96      2.17 o 
  -4   5   3        1.06        0.90      1.63 o 
  -3   5   3       56.83       55.05      3.13 o 
  -2   5   3      252.58      252.95      7.04 o 
  -1   5   3       91.53       71.59      3.98 o 
   0   5   3       50.01       48.02      3.62 o 
   1   5   3      547.16      566.88      9.57 o 
   2   5   3      281.58      320.22      6.01 o 
   3   5   3       50.26       59.79      2.07 o 
   4   5   3       52.61       52.45      2.07 o 
   5   5   3      968.84     1011.76     16.68 o 
   6   5   3        5.36        8.59      1.53 o 
   7   5   3        0.28        1.74      3.07 o 
   8   5   3      131.25      120.29      5.42 o 
   9   5   3      144.15      127.52      9.58 o 
  10   5   3       59.93       53.08      3.91 o 
  11   5   3       17.59       21.98      3.13 o 
  12   5   3       61.45       38.42      4.17 o 
  -7   6   3        0.33       -0.57      1.74 o 
  -6   6   3       50.36       44.78      7.23 o 
  -5   6   3       55.55       57.93      3.91 o 
  -4   6   3        1.46        1.93      1.47 o 
  -3   6   3        2.65       -0.48      0.97 o 
  -2   6   3       48.88       45.57      3.80 o 
  -1   6   3        0.52        0.14      0.93 o 
   0   6   3     1247.40     1234.98     24.61 o 
   1   6   3      163.75      177.75      5.30 o 
   2   6   3        8.50        9.00      1.03 o 
   3   6   3       90.98       94.16      2.83 o 
   4   6   3     2775.23     2789.75     42.57 o 
   5   6   3      424.00      461.09      8.69 o 
   6   6   3        0.12        0.36      1.63 o 
   7   6   3      261.96      268.03      7.88 o 
   8   6   3     1035.30      973.43     21.29 o 
   9   6   3        4.07        5.50      1.90 o 
  10   6   3        7.27        6.42      2.00 o 
  11   6   3       22.48       21.04      3.13 o 
  12   6   3      180.11      177.33     15.55 o 
  -6   7   3       43.81       38.96      3.81 o 
  -5   7   3      113.37      104.50      5.46 o 
  -4   7   3        0.05       -0.69      1.39 o 
  -3   7   3      511.77      459.04     15.55 o 
  -2   7   3       39.23       37.47      2.87 o 
  -1   7   3        0.28        1.65      1.13 o 
   0   7   3       18.79       29.40      2.34 o 
   1   7   3        4.07       10.86      7.77 o 
   2   7   3      162.25      159.50      5.97 o 
   3   7   3      165.26      165.29      4.15 o 
   4   7   3      141.12      132.26      4.88 o 
   5   7   3      488.78      503.35      9.59 o 
   6   7   3       99.55       96.68      4.21 o 
   7   7   3      570.86      555.79     13.92 o 
   8   7   3       12.07       11.23      2.53 o 
   9   7   3       49.24       38.13      3.62 o 
  10   7   3       23.51       20.14      2.87 o 
  11   7   3       88.50       82.67      5.13 o 
  -5   8   3       16.21       12.70      2.68 o 
  -4   8   3        4.02        4.58      1.90 o 
  -3   8   3      123.46      104.80      5.13 o 
  -2   8   3       27.51       18.10      3.98 o 
  -1   8   3        6.97       11.02      3.07 o 
   0   8   3      257.11      242.97      7.21 o 
   1   8   3        6.98        9.82      1.74 o 
   2   8   3        5.35        4.21      1.63 o 
   3   8   3       34.27       39.45      2.60 o 
   4   8   3       13.47       12.89      1.52 o 
   5   8   3       76.94       64.06      3.29 o 
   6   8   3        5.42        6.48      1.65 o 
   7   8   3       23.05       19.73      2.52 o 
   8   8   3     1120.20     1072.08     29.47 o 
   9   8   3        8.92        8.01      2.16 o 
  10   8   3      138.66      147.01      6.59 o 
  11   8   3        0.12       -0.32      2.07 o 
  -4   9   3       48.66       48.44      9.76 o 
  -3   9   3      116.05       92.80      5.21 o 
  -2   9   3       79.60       70.11      9.04 o 
  -1   9   3       63.38       61.37      3.88 o 
   0   9   3      341.63      304.84      8.86 o 
   1   9   3      108.06      102.56      4.60 o 
   2   9   3      137.92      161.68      5.73 o 
   3   9   3       31.33       33.47      4.88 o 
   4   9   3       72.21       70.51      3.70 o 
   5   9   3       60.51       57.13      4.34 o 
   6   9   3        8.22        7.19      1.90 o 
   7   9   3        1.15       -0.16      1.39 o 
   8   9   3       11.71       14.66      4.16 o 
   9   9   3       35.47       30.74      3.98 o 
  10   9   3        1.56       -0.77      1.74 o 
  11   9   3      122.96      125.82      6.43 o 
  -3  10   3        1.76        2.07      1.90 o 
  -2  10   3       44.57       57.85      4.15 o 
  -1  10   3       24.44       31.23      3.21 o 
   0  10   3        4.99       -0.12      1.47 o 
   1  10   3       27.76       25.99      2.68 o 
   2  10   3      326.78      345.97      9.82 o 
   3  10   3      311.02      315.08      9.04 o 
   4  10   3        4.79        4.64      1.65 o 
   5  10   3       49.70       52.43      4.70 o 
   6  10   3        5.20        6.51      2.53 o 
   7  10   3      187.24      192.72      9.40 o 
   8  10   3        0.50       -0.25      1.53 o 
   9  10   3       10.70        8.11      2.34 o 
  10  10   3        5.17        4.45      2.71 o 
  -1  11   3        0.00        1.72      1.65 o 
   0  11   3        0.30        1.14      1.74 o 
   1  11   3        2.26        0.18      3.80 o 
   2  11   3        3.54       10.15      2.07 o 
   3  11   3       36.66       43.97      3.39 o 
   4  11   3        0.31        2.53      2.17 o 
   5  11   3       50.25       53.15      4.70 o 
   6  11   3        7.37       14.82      3.62 o 
   7  11   3       10.43        9.76      2.89 o 
   8  11   3        2.58        1.08      2.53 o 
   9  11   3        1.70        3.62      2.53 o 
   1  12   3        4.33        4.62      2.07 o 
   2  12   3       16.85       10.41      2.42 o 
   3  12   3       57.61       54.24      6.87 o 
   4  12   3       16.03       16.27      3.62 o 
   5  12   3       38.30       42.31      4.70 o 
   6  12   3        0.30       -1.08      2.17 o 
   7  12   3       26.59       26.76      4.34 o 
  -5 -12   4       21.95       17.72      4.34 o 
  -1 -12   4        0.76        2.53      3.98 o 
  -7 -11   4       28.49       28.63      5.42 o 
  -6 -11   4       28.62       28.18      3.13 o 
  -5 -11   4        3.04        3.44      1.79 o 
  -4 -11   4       12.28        7.95      3.25 o 
  -3 -11   4       37.09       41.94      4.70 o 
  -2 -11   4        5.78        5.79      3.25 o 
  -1 -11   4        2.47        2.89      2.89 o 
   0 -11   4        0.73       -2.53      2.53 o 
   1 -11   4        1.58       -1.45      2.89 o 
   2 -11   4        3.02        7.23      4.34 o 
  -8 -10   4       52.48       56.48      4.34 o 
  -7 -10   4       29.39       29.86      3.29 o 
  -6 -10   4        8.71       10.23      3.25 o 
  -5 -10   4       97.72      103.50      6.87 o 
  -4 -10   4        5.33        3.42      1.65 o 
  -3 -10   4        0.67        0.23      1.45 o 
  -2 -10   4       40.07       35.93      3.13 o 
  -1 -10   4       24.69       24.36      2.68 o 
   0 -10   4       85.31      102.33      8.32 o 
   1 -10   4        1.98        2.53      2.89 o 
   2 -10   4       11.01       11.57      3.98 o 
   3 -10   4        0.05       -2.17      3.25 o 
   4 -10   4       80.76       73.40      8.68 o 
  -9  -9   4       15.16       17.29      3.13 o 
  -8  -9   4        0.11       -0.31      1.74 o 
  -7  -9   4      199.52      192.98     12.11 o 
  -6  -9   4       11.55       13.47      2.26 o 
  -5  -9   4        1.99        4.29      2.89 o 
  -4  -9   4      233.34      248.52      7.36 o 
  -3  -9   4       55.62       55.61      3.22 o 
  -2  -9   4      230.62      204.51     17.76 o 
  -1  -9   4      164.66      173.94      8.14 o 
   0  -9   4        6.44        5.11      1.99 o 
   1  -9   4       50.20       58.68      4.70 o 
   2  -9   4       44.87       43.75      6.15 o 
   3  -9   4        0.28       -0.36      2.89 o 
   4  -9   4        8.64        7.95      3.98 o 
   5  -9   4       52.65       56.77      7.59 o 
 -10  -8   4       16.71       15.50      3.19 o 
  -9  -8   4       35.88       38.31      3.91 o 
  -8  -8   4        3.95        6.33      2.05 o 
  -7  -8   4       23.48       24.71      3.62 o 
  -6  -8   4        2.22        1.99      1.53 o 
  -5  -8   4       17.23       16.40      2.16 o 
  -4  -8   4      210.45      193.77      8.32 o 
  -3  -8   4      140.22      143.16      4.08 o 
  -2  -8   4       37.28       38.21      2.78 o 
  -1  -8   4       35.43       39.39      2.21 o 
   0  -8   4      101.18      102.44      4.34 o 
   1  -8   4      174.77      172.69      5.88 o 
   2  -8   4       71.93       76.66      3.88 o 
   3  -8   4      108.78      101.60      8.32 o 
   4  -8   4       15.76       24.59      5.06 o 
   5  -8   4      138.14      162.35     11.57 o 
   6  -8   4       68.20       73.76      8.68 o 
 -10  -7   4       11.93       15.28      2.93 o 
  -9  -7   4        0.06       -0.83      1.65 o 
  -8  -7   4       33.67       32.39      3.29 o 
  -7  -7   4       64.49       63.77      4.17 o 
  -6  -7   4       31.91       32.63      2.78 o 
  -5  -7   4      186.73      171.28      5.86 o 
  -4  -7   4       20.32       17.41      3.07 o 
  -3  -7   4      132.94      120.06      3.60 o 
  -2  -7   4        2.04        1.65      0.78 o 
  -1  -7   4      486.71      499.94      9.16 o 
   0  -7   4       14.41       11.85      1.72 o 
   1  -7   4      310.16      299.37      8.07 o 
   2  -7   4       89.72       98.70      4.08 o 
   3  -7   4      516.72      537.83     18.44 o 
   4  -7   4       89.54       90.81      4.21 o 
   5  -7   4       47.82       47.73      6.15 o 
   6  -7   4       78.45       86.42      8.68 o 
   7  -7   4       27.99       37.24      6.87 o 
 -10  -6   4      130.15      116.39      6.26 o 
  -9  -6   4       11.73       11.87      2.52 o 
  -8  -6   4        1.48        2.64      1.65 o 
  -7  -6   4      192.73      194.51      6.89 o 
  -6  -6   4       43.84       35.22      2.93 o 
  -5  -6   4      511.21      518.08     12.38 o 
  -4  -6   4      557.27      579.91     13.01 o 
  -3  -6   4        1.19        2.76      0.89 o 
  -2  -6   4       47.71       42.19      2.42 o 
  -1  -6   4     1049.02     1090.31     17.59 o 
   0  -6   4      286.80      303.94      7.36 o 
   1  -6   4       62.78       68.95      2.25 o 
   2  -6   4      109.88      109.12      4.15 o 
   3  -6   4       71.77       81.23      5.60 o 
   4  -6   4      901.74      884.05     22.96 o 
   5  -6   4        0.00        2.14      1.47 o 
   6  -6   4     1029.70     1122.35     37.97 o 
   7  -6   4      196.01      203.21     12.29 o 
   8  -6   4       41.51       49.90      6.87 o 
 -10  -5   4        1.74        3.21      1.64 o 
  -9  -5   4       67.31       71.16      4.24 o 
  -8  -5   4        0.95        0.15      1.10 o 
  -7  -5   4      518.18      506.16     10.35 o 
  -6  -5   4        0.46        0.12      0.84 o 
  -5  -5   4      380.13      369.75      9.56 o 
  -4  -5   4     1152.24     1217.58     19.75 o 
  -3  -5   4     1461.43     1491.52     24.04 o 
  -2  -5   4      759.62      838.57     17.50 o 
  -1  -5   4       34.83       51.28      1.90 o 
   0  -5   4      598.20      612.56     10.26 o 
   1  -5   4      195.23      185.82      3.94 o 
   2  -5   4      812.90      830.02     13.62 o 
   3  -5   4       23.94       19.98      1.56 o 
   4  -5   4       22.19       21.75      3.80 o 
   5  -5   4       64.33       59.83      3.21 o 
   6  -5   4      128.98      132.77      9.94 o 
   7  -5   4      662.74      685.25     19.16 o 
   8  -5   4       37.75       38.33      6.15 o 
   9  -5   4      392.66      434.26     19.89 o 
 -10  -4   4        7.22        7.01      1.94 o 
  -9  -4   4        0.37        2.41      1.46 o 
  -8  -4   4       14.92       15.97      2.01 o 
  -7  -4   4       73.02       78.45      3.41 o 
  -6  -4   4       81.22       81.11      3.20 o 
  -5  -4   4      207.05      216.30      5.73 o 
  -4  -4   4     2779.32     2839.51     36.81 o 
  -3  -4   4       21.71       37.90      2.47 o 
  -2  -4   4      147.54      162.90      4.60 o 
  -1  -4   4     4651.13     4959.17     92.12 o 
   0  -4   4     1620.32     1743.04     26.60 o 
   1  -4   4      220.80      238.58      4.44 o 
   2  -4   4        3.05        4.65      0.57 o 
   3  -4   4       46.81       40.35      2.59 o 
   4  -4   4       53.33       55.76      5.10 o 
   5  -4   4       26.13       23.33      2.14 o 
   6  -4   4       41.69       35.81      2.68 o 
   7  -4   4       90.15       87.83      4.08 o 
   8  -4   4       17.68       20.59      2.60 o 
   9  -4   4      196.26      206.83      9.40 o 
 -10  -3   4        0.84        2.02      1.57 o 
  -9  -3   4       76.76       74.85      3.75 o 
  -8  -3   4       24.36       20.68      2.15 o 
  -7  -3   4        7.11        6.27      2.16 o 
  -6  -3   4      458.97      426.28      8.69 o 
  -5  -3   4       62.79       68.51      2.78 o 
  -4  -3   4      684.48      688.72     11.66 o 
  -3  -3   4      831.61      883.08     12.28 o 
  -2  -3   4      509.55      550.16      8.40 o 
  -1  -3   4     5556.15     5596.03    126.00 o 
   0  -3   4      751.57      708.09     11.27 o 
   1  -3   4      205.60      229.66      8.11 o 
   2  -3   4      880.17      955.14     14.96 o 
   3  -3   4       28.53       31.79      1.28 o 
   4  -3   4      382.23      391.40      7.28 o 
   5  -3   4       12.02       11.62      1.14 o 
   6  -3   4      114.68      123.07      3.77 o 
   7  -3   4       26.57       23.14      3.98 o 
   8  -3   4        0.19       -0.72      1.39 o 
   9  -3   4        3.73        5.42      2.53 o 
  10  -3   4       14.61       18.08      3.62 o 
 -10  -2   4        0.05       -1.31      1.31 o 
  -9  -2   4       26.18       22.82      2.43 o 
  -8  -2   4      327.62      333.11      8.12 o 
  -7  -2   4       85.03       85.46      3.54 o 
  -6  -2   4       15.22       18.27      2.43 o 
  -5  -2   4       11.96       12.90      1.10 o 
  -4  -2   4      509.10      524.75      8.09 o 
  -3  -2   4       20.40       22.04      1.06 o 
  -2  -2   4      184.08      192.15      3.34 o 
  -1  -2   4       95.76       95.66      5.27 o 
   0  -2   4     1127.93     1180.00     15.25 o 
   1  -2   4      161.02      178.37      4.52 o 
   2  -2   4      486.05      551.47     11.58 o 
   3  -2   4      122.20      128.48      4.20 o 
   4  -2   4       30.39       32.90      1.81 o 
   5  -2   4       36.49       43.52      1.90 o 
   6  -2   4        3.73        3.37      0.80 o 
   7  -2   4       14.25       15.68      1.31 o 
   8  -2   4       47.50       51.17      8.50 o 
   9  -2   4       35.88       34.35      4.34 o 
  10  -2   4        5.83        2.53      2.53 o 
  11  -2   4        0.53       -2.17      2.53 o 
 -10  -1   4       26.79       24.42      3.32 o 
  -9  -1   4       18.18       18.59      2.85 o 
  -8  -1   4       85.55       86.30      3.89 o 
  -7  -1   4       13.78       14.75      1.80 o 
  -6  -1   4       49.03       45.83      3.07 o 
  -5  -1   4      127.59      122.00      4.48 o 
  -4  -1   4        0.09        1.33      0.63 o 
  -3  -1   4      194.56      186.73      4.10 o 
  -2  -1   4      104.57       88.23      2.81 o 
  -1  -1   4       19.37       19.05      0.96 o 
   0  -1   4      201.97      188.37      3.43 o 
   1  -1   4     1450.91     1396.29     26.67 o 
   2  -1   4       29.49       33.03      1.47 o 
   3  -1   4      223.81      235.90      3.67 o 
   4  -1   4      103.58      125.60      2.51 o 
   5  -1   4       32.95       35.41      1.41 o 
   6  -1   4       90.43       93.91      2.45 o 
   7  -1   4       34.44       35.78      1.74 o 
   8  -1   4        1.36        1.68      0.94 o 
   9  -1   4       11.98        6.90      1.38 o 
  10  -1   4        0.04       -1.08      2.53 o 
  11  -1   4        0.00        2.17      2.89 o 
 -10   0   4        0.21        0.54      2.05 o 
  -9   0   4       27.68       28.77      3.32 o 
  -8   0   4       39.58       46.97      3.70 o 
  -7   0   4        0.37        0.89      2.17 o 
  -6   0   4       65.06       69.38      3.84 o 
  -5   0   4        9.34       11.58      1.38 o 
  -4   0   4        1.56        2.53      0.77 o 
  -3   0   4       62.98       68.70      6.51 o 
  -2   0   4        4.26        9.02      4.16 o 
  -1   0   4      475.91      430.02      9.01 o 
   0   0   4       16.71       13.73      0.68 o 
   1   0   4     1423.43     1490.41     22.38 o 
   2   0   4      428.49      412.20      6.74 o 
   3   0   4      514.06      490.24      8.21 o 
   4   0   4     1188.11     1198.70     15.88 o 
   5   0   4       49.88       51.03      1.81 o 
   6   0   4      290.79      322.30      6.32 o 
   7   0   4      171.10      180.81      3.95 o 
   8   0   4        0.83        1.95      1.42 o 
   9   0   4        1.86        4.96      1.36 o 
  10   0   4       12.85       13.32      1.86 o 
  11   0   4       25.85       27.48      4.70 o 
  -9   1   4       17.39       18.08      4.34 o 
  -8   1   4       69.02       65.08      6.15 o 
  -7   1   4       39.12       40.50      4.70 o 
  -6   1   4       26.49       26.07      2.46 o 
  -5   1   4        0.25       -0.71      0.71 o 
  -4   1   4        1.09        2.17      0.84 o 
  -3   1   4      349.74      331.84      6.45 o 
  -2   1   4        5.49       11.84      0.89 o 
  -1   1   4        3.85        4.98      0.56 o 
   0   1   4     1271.94     1250.09     18.99 o 
   1   1   4       91.08       96.73      2.60 o 
   2   1   4     1584.78     1441.82     21.91 o 
   3   1   4      443.73      434.55      7.41 o 
   4   1   4     1592.70     1549.44     28.72 o 
   5   1   4       45.58       43.47      1.89 o 
   6   1   4       25.81       24.83      1.57 o 
   7   1   4        1.96        2.25      0.76 o 
   8   1   4       14.17       11.26      1.43 o 
   9   1   4      112.43      108.26      3.85 o 
  10   1   4      102.51      109.54      4.09 o 
  11   1   4        0.71        0.98      1.39 o 
  12   1   4       21.05       21.69      4.70 o 
  -9   2   4      105.75      107.03      8.32 o 
  -8   2   4        8.52       12.66      3.62 o 
  -7   2   4       56.12       52.07      5.42 o 
  -6   2   4      672.36      661.37     15.59 o 
  -5   2   4      157.50      152.37      7.05 o 
  -4   2   4      177.01      191.44      4.65 o 
  -3   2   4      389.38      385.08      7.27 o 
  -2   2   4     1201.45     1318.33     20.59 o 
  -1   2   4      578.35      592.05      9.68 o 
   0   2   4        0.82        0.31      0.27 o 
   1   2   4      375.95      399.58      6.61 o 
   2   2   4      291.68      293.73      5.16 o 
   3   2   4      737.07      748.03     12.05 o 
   4   2   4       33.16       42.46      3.20 o 
   5   2   4      496.01      486.48      8.75 o 
   6   2   4       11.21        9.53      1.14 o 
   7   2   4      413.44      398.26      9.93 o 
   8   2   4      206.10      197.48      6.49 o 
   9   2   4        0.12       -1.20      1.20 o 
  10   2   4       29.59       27.55      3.80 o 
  11   2   4        2.34        0.98      1.74 o 
  12   2   4        0.28       -0.29      1.81 o 
  -9   3   4      172.80      183.68     11.21 o 
  -8   3   4       45.73       45.20      5.79 o 
  -7   3   4       69.36       83.16      6.87 o 
  -6   3   4      391.53      395.23     21.69 o 
  -5   3   4      176.44      160.94      5.86 o 
  -4   3   4        7.81        7.92      1.65 o 
  -3   3   4      426.14      415.18     10.04 o 
  -2   3   4      882.72      956.68     15.43 o 
  -1   3   4      691.49      765.24     15.60 o 
   0   3   4        0.97        1.23      0.60 o 
   1   3   4      518.36      518.56     10.76 o 
   2   3   4      464.72      489.51      8.21 o 
   3   3   4      693.27      717.19     11.71 o 
   4   3   4      798.23      908.60     14.72 o 
   5   3   4      138.15      139.70      3.46 o 
   6   3   4      315.47      304.47      6.24 o 
   7   3   4      726.93      677.91     14.92 o 
   8   3   4      254.70      229.91      7.10 o 
   9   3   4       84.88       76.72      4.17 o 
  10   3   4        4.24        2.69      1.74 o 
  11   3   4       32.35       31.18      3.39 o 
  12   3   4       63.64       80.69      5.20 o 
  -8   4   4        9.28       12.29      3.62 o 
  -7   4   4        2.32        1.45      1.79 o 
  -6   4   4       86.25       83.98      4.58 o 
  -5   4   4      354.75      348.01      9.82 o 
  -4   4   4      270.88      264.59      7.77 o 
  -3   4   4      566.40      585.37     13.33 o 
  -2   4   4        0.25        0.52      0.87 o 
  -1   4   4     1032.99     1161.08     23.12 o 
   0   4   4      398.06      437.76      9.72 o 
   1   4   4     1131.67     1103.56     21.47 o 
   2   4   4        0.84        0.59      0.46 o 
   3   4   4      348.32      378.49      6.85 o 
   4   4   4      132.70      175.56      3.96 o 
   5   4   4      236.17      225.62      4.85 o 
   6   4   4        1.59        0.95      0.71 o 
   7   4   4       48.95       49.07      3.44 o 
   8   4   4      114.66      109.98      4.84 o 
   9   4   4        0.12       -0.69      1.63 o 
  10   4   4       27.81       27.32      3.25 o 
  11   4   4        0.83        1.14      1.74 o 
  12   4   4       80.76       93.32      5.61 o 
  -7   5   4        0.02        0.36      1.79 o 
  -6   5   4        2.32        3.25      1.65 o 
  -5   5   4       13.12       10.81      2.16 o 
  -4   5   4       68.10       66.04      5.24 o 
  -3   5   4      337.17      323.98      8.85 o 
  -2   5   4      170.39      183.35      5.91 o 
  -1   5   4      391.19      395.72      9.56 o 
   0   5   4      567.76      565.54     12.40 o 
   1   5   4       24.74       30.58      2.35 o 
   2   5   4        0.17       -0.53      0.53 o 
   3   5   4      115.06      117.88      5.54 o 
   4   5   4     1666.86     1694.59     31.68 o 
   5   5   4       63.89       65.27      2.86 o 
   6   5   4       16.71       22.16      2.17 o 
   7   5   4      109.16      110.66      7.41 o 
   8   5   4      568.61      552.24     13.38 o 
   9   5   4        8.24        7.04      1.90 o 
  10   5   4        5.63        5.71      3.07 o 
  11   5   4       16.70       19.11      3.04 o 
  12   5   4        7.14        4.41      5.06 o 
  -7   6   4       53.23       62.39      4.84 o 
  -6   6   4       26.99       30.66      6.87 o 
  -5   6   4       53.75       42.85      3.65 o 
  -4   6   4       49.07       44.62      3.39 o 
  -3   6   4       38.61       31.83      2.68 o 
  -2   6   4        3.67        8.51      3.44 o 
  -1   6   4       11.60       10.29      1.65 o 
   0   6   4      151.66      167.96      5.39 o 
   1   6   4       12.54       11.65      2.53 o 
   2   6   4        0.15        0.05      0.90 o 
   3   6   4       35.15       41.30      1.86 o 
   4   6   4      359.06      395.68      9.19 o 
   5   6   4        2.42        3.84      1.00 o 
   6   6   4       56.86       61.58      3.29 o 
   7   6   4       28.71       28.67      2.52 o 
   8   6   4      153.18      167.96      6.23 o 
   9   6   4        0.03        0.43      1.39 o 
  10   6   4       21.38       21.24      4.16 o 
  11   6   4        9.53        4.59      2.16 o 
  12   6   4        0.52        2.98      2.52 o 
  -6   7   4        4.90        5.87      2.16 o 
  -5   7   4        0.62       -0.15      1.74 o 
  -4   7   4       38.72       34.03      3.39 o 
  -3   7   4       91.74       94.37      4.52 o 
  -2   7   4       23.77       25.67      5.60 o 
  -1   7   4       73.27       66.17      3.54 o 
   0   7   4       19.32       15.98      2.35 o 
   1   7   4       48.21       55.48      2.94 o 
   2   7   4       57.55       58.83      3.04 o 
   3   7   4        6.88        8.26      1.47 o 
   4   7   4       31.80       27.22      1.80 o 
   5   7   4       11.96       11.41      1.38 o 
   6   7   4       14.10       12.29      1.90 o 
   7   7   4       11.80        6.81      1.65 o 
   8   7   4       92.19       96.46      6.69 o 
   9   7   4        1.29        1.34      1.53 o 
  10   7   4      119.11      120.59      5.81 o 
  11   7   4       17.71       20.75      6.51 o 
  -5   8   4       12.69       10.72      2.60 o 
  -4   8   4        5.28        4.23      2.00 o 
  -3   8   4        0.96        0.33      1.47 o 
  -2   8   4        1.67       -0.51      1.99 o 
  -1   8   4       31.88       26.57      2.60 o 
   0   8   4       57.18       47.62      4.88 o 
   1   8   4        0.06        0.48      1.13 o 
   2   8   4       24.42       16.55      3.07 o 
   3   8   4        0.56        4.86      1.81 o 
   4   8   4        8.78        5.58      1.99 o 
   5   8   4       30.22       27.08      2.05 o 
   6   8   4       95.68      107.96      5.60 o 
   7   8   4       38.08       35.51      8.50 o 
   8   8   4       34.50       37.24      3.29 o 
   9   8   4        0.80        1.63      1.79 o 
  10   8   4        4.08        3.34      2.00 o 
  11   8   4      253.22      254.14      9.37 o 
  -4   9   4        0.02        3.32      2.07 o 
  -3   9   4       32.80       27.96      3.28 o 
  -2   9   4        6.56        3.25      1.81 o 
  -1   9   4        4.58        7.91      2.35 o 
   0   9   4      185.72      159.06      9.94 o 
   1   9   4       39.30       28.91      2.60 o 
   2   9   4      119.96      117.38      4.86 o 
   3   9   4      369.12      317.54      8.94 o 
   4   9   4        0.38        2.63      1.39 o 
   5   9   4       40.36       36.16      3.62 o 
   6   9   4       12.31        6.15      2.53 o 
   7   9   4        1.73        1.56      1.65 o 
   8   9   4       15.41       12.18      2.26 o 
   9   9   4        0.71       -0.31      1.74 o 
  10   9   4        1.61       -0.94      1.90 o 
  11   9   4       39.97       34.34      5.60 o 
  -2  10   4       79.51       63.28     11.03 o 
  -1  10   4        2.71        2.17      1.74 o 
   0  10   4       91.25       83.85      4.52 o 
   1  10   4        0.01        0.00      1.39 o 
   2  10   4       49.43       58.62      3.73 o 
   3  10   4      146.78      122.29      5.79 o 
   4  10   4      150.50      146.04      5.56 o 
   5  10   4       91.93       87.86      5.79 o 
   6  10   4       82.23       90.76      6.15 o 
   7  10   4       30.09       27.48      3.98 o 
   8  10   4       26.38       25.31      3.98 o 
   9  10   4       18.92       21.41      3.13 o 
  10  10   4       70.07       52.70      4.34 o 
  -1  11   4        0.75        2.35      2.17 o 
   0  11   4        2.33        4.70      2.05 o 
   1  11   4       16.85       13.61      3.80 o 
   2  11   4      157.89      168.45      6.68 o 
   3  11   4      208.29      202.49      7.30 o 
   4  11   4        0.68        1.63      1.99 o 
   5  11   4        5.32        8.32      2.89 o 
   6  11   4      207.23      231.77     10.49 o 
   7  11   4       84.42       87.86      6.51 o 
   8  11   4        7.92        1.08      2.53 o 
   9  11   4        7.62        6.51      3.25 o 
   2  12   4       15.87       16.45      3.62 o 
   3  12   4       49.87       53.72      7.41 o 
   4  12   4       13.60        6.51      2.89 o 
   5  12   4       35.18       39.77      4.70 o 
   6  12   4       16.26       16.99      3.62 o 
   7  12   4        6.53        7.23      3.25 o 
  -4 -12   5        6.66        6.87      3.25 o 
  -1 -12   5        5.89        7.95      4.34 o 
  -7 -11   5       30.61       42.23      3.91 o 
  -6 -11   5        1.29        3.98      3.25 o 
  -5 -11   5        9.94        4.70      2.89 o 
  -4 -11   5        0.22        2.89      2.53 o 
  -3 -11   5       23.16       19.16      3.62 o 
  -2 -11   5       33.07       34.35      4.34 o 
  -1 -11   5        3.72        4.34      3.25 o 
   0 -11   5        0.18       -1.08      3.25 o 
   1 -11   5       38.64       48.45      7.23 o 
   2 -11   5        2.23       -0.72      3.62 o 
  -8 -10   5        0.89        0.02      3.07 o 
  -7 -10   5       12.08       14.19      2.68 o 
  -6 -10   5       41.90       48.20      3.65 o 
  -5 -10   5       94.28       89.85      4.52 o 
  -4 -10   5       48.54       50.26      5.42 o 
  -3 -10   5        0.40       -1.81      1.81 o 
  -2 -10   5        0.10        0.39      2.71 o 
  -1 -10   5       45.89       47.93      3.47 o 
   0 -10   5        4.62        7.30      2.07 o 
   1 -10   5        0.30        0.36      2.89 o 
   2 -10   5        3.60        3.62      3.62 o 
   3 -10   5        6.32        8.68      3.98 o 
   4 -10   5       17.41       20.61      5.79 o 
  -9  -9   5        0.02        1.20      2.00 o 
  -8  -9   5        0.80       -0.31      1.90 o 
  -7  -9   5       40.65       49.30      5.97 o 
  -6  -9   5       18.32       16.58      2.52 o 
  -5  -9   5        1.96        1.27      1.53 o 
  -4  -9   5       37.57       40.26      2.87 o 
  -3  -9   5       54.40       52.05      3.13 o 
  -2  -9   5       64.35       61.22      3.55 o 
  -1  -9   5        0.84       -1.08      1.20 o 
   0  -9   5        0.45        1.33      1.47 o 
   1  -9   5        0.88        1.66      1.47 o 
   2  -9   5        0.11       -1.08      2.17 o 
   3  -9   5        8.53       10.12      3.98 o 
   4  -9   5        0.34        0.72      3.25 o 
   5  -9   5        0.13       -2.53      3.25 o 
  -9  -8   5        3.35        3.49      2.16 o 
  -8  -8   5        4.69        6.27      2.26 o 
  -7  -8   5        5.11       10.32      2.16 o 
  -6  -8   5       30.31       35.09      3.04 o 
  -5  -8   5       47.60       50.91      5.42 o 
  -4  -8   5      283.75      286.97      8.03 o 
  -3  -8   5        0.02        0.60      1.08 o 
  -2  -8   5        5.20        5.56      1.17 o 
  -1  -8   5      337.81      323.32      9.01 o 
   0  -8   5      107.76       89.02      4.17 o 
   1  -8   5      190.75      184.80      6.26 o 
   2  -8   5       26.10       26.78      2.68 o 
   3  -8   5       15.60       17.11      2.41 o 
   4  -8   5       18.92       22.42      5.06 o 
   5  -8   5       42.72       54.24      7.23 o 
   6  -8   5       54.59       54.96      7.59 o 
 -10  -7   5        6.95        6.33      2.56 o 
  -9  -7   5        1.52        0.57      3.62 o 
  -8  -7   5       49.14       56.28      4.21 o 
  -7  -7   5        0.00        1.15      1.39 o 
  -6  -7   5       21.58       21.64      2.56 o 
  -5  -7   5        0.00        2.66      1.39 o 
  -4  -7   5       68.30       63.22      3.29 o 
  -3  -7   5       18.52       18.60      1.59 o 
  -2  -7   5       31.62       32.12      1.86 o 
  -1  -7   5      341.16      356.10      7.05 o 
   0  -7   5      108.56      114.02      6.15 o 
   1  -7   5       10.90       13.74      2.00 o 
   2  -7   5      391.09      377.96     10.49 o 
   3  -7   5      379.94      360.57      9.73 o 
   4  -7   5       48.89       52.10      3.34 o 
   5  -7   5        0.27       -1.47      1.47 o 
   6  -7   5       48.62       50.62      6.51 o 
   7  -7   5        2.72        1.45      3.62 o 
 -10  -6   5        7.89        7.40      2.68 o 
  -9  -6   5       24.18       24.14      3.19 o 
  -8  -6   5        0.78        0.90      1.53 o 
  -7  -6   5        5.16        5.33      2.89 o 
  -6  -6   5       13.41       13.73      2.17 o 
  -5  -6   5       33.05       32.18      2.68 o 
  -4  -6   5       16.26        9.36      1.65 o 
  -3  -6   5      156.99      158.02      4.10 o 
  -2  -6   5        3.39        3.38      1.48 o 
  -1  -6   5      654.71      610.82     10.63 o 
   0  -6   5      316.72      320.25      8.07 o 
   1  -6   5        2.11        0.60      1.13 o 
   2  -6   5      515.21      542.74     12.76 o 
   3  -6   5        0.42        1.61      1.45 o 
   4  -6   5       58.48       59.68      3.28 o 
   5  -6   5      228.23      229.89      7.09 o 
   6  -6   5       55.81       53.96      3.54 o 
   7  -6   5        0.21       -1.45      2.89 o 
   8  -6   5       35.93       32.54      6.15 o 
 -10  -5   5        0.88        0.84      1.67 o 
  -9  -5   5       13.99       17.34      2.36 o 
  -8  -5   5       25.86       24.88      2.43 o 
  -7  -5   5       46.85       39.28      2.70 o 
  -6  -5   5       20.83       24.41      2.01 o 
  -5  -5   5      365.37      337.74      7.22 o 
  -4  -5   5      365.20      332.73      8.43 o 
  -3  -5   5       30.84       30.54      2.43 o 
  -2  -5   5        2.16        3.17      1.26 o 
  -1  -5   5     2036.91     2175.09     33.35 o 
   0  -5   5     3213.41     3193.85     47.98 o 
   1  -5   5       64.09       80.98      2.35 o 
   2  -5   5       20.71       19.59      2.89 o 
   3  -5   5       70.43       63.24      3.01 o 
   4  -5   5      382.21      371.42      9.38 o 
   5  -5   5       16.46       16.56      2.35 o 
   6  -5   5       33.77       39.92      2.94 o 
   7  -5   5       13.94       17.93      2.41 o 
   8  -5   5       42.89       38.65      3.28 o 
   9  -5   5      269.21      289.63     15.55 o 
 -10  -4   5       16.91       19.23      2.55 o 
  -9  -4   5        1.35        0.43      1.36 o 
  -8  -4   5        3.85        3.60      1.59 o 
  -7  -4   5        3.55        1.81      1.25 o 
  -6  -4   5      381.10      373.39      8.06 o 
  -5  -4   5       21.51       19.03      1.67 o 
  -4  -4   5        0.00       -0.36      0.61 o 
  -3  -4   5      175.82      212.18      4.01 o 
  -2  -4   5       11.33        8.69      1.28 o 
  -1  -4   5      896.58     1008.47     16.15 o 
   0  -4   5      667.71      608.97     10.12 o 
   1  -4   5      100.02      131.55      2.91 o 
   2  -4   5     1160.78     1315.88     36.49 o 
   3  -4   5      407.87      394.68      9.46 o 
   4  -4   5      409.45      415.30     10.07 o 
   5  -4   5       59.28       51.28      7.23 o 
   6  -4   5       26.99       25.38      2.34 o 
   7  -4   5       49.56       59.14      4.70 o 
   8  -4   5       46.78       50.50      3.54 o 
   9  -4   5        0.55        0.26      1.74 o 
 -10  -3   5        0.21       -1.35      1.36 o 
  -9  -3   5       21.57       19.57      3.06 o 
  -8  -3   5      263.81      244.80      7.58 o 
  -7  -3   5       71.97       71.89      4.42 o 
  -6  -3   5      274.40      264.70      6.39 o 
  -5  -3   5      243.69      240.79      8.43 o 
  -4  -3   5      358.97      373.77      6.23 o 
  -3  -3   5     2445.88     2449.48     31.83 o 
  -2  -3   5       32.50       25.13      1.53 o 
  -1  -3   5     1573.56     1723.77     22.32 o 
   0  -3   5     2816.16     2977.92     46.86 o 
   1  -3   5       81.23       76.31      2.87 o 
   2  -3   5     4979.51     5253.86     97.80 o 
   3  -3   5        2.48        1.50      0.56 o 
   4  -3   5      355.97      313.87      8.07 o 
   5  -3   5      485.89      491.29     11.53 o 
   6  -3   5       60.69       44.93      3.80 o 
   7  -3   5       91.30       88.44      4.17 o 
   8  -3   5       21.96       16.57      2.35 o 
   9  -3   5       33.09       34.35      3.98 o 
  10  -3   5       26.30       28.20      4.34 o 
 -10  -2   5       96.36      113.14      5.29 o 
  -9  -2   5      105.83      113.09      6.84 o 
  -8  -2   5      382.42      378.83      8.97 o 
  -7  -2   5      151.28      156.38      6.77 o 
  -6  -2   5        7.57        8.05      1.38 o 
  -5  -2   5      440.84      407.21      8.14 o 
  -4  -2   5        2.28        3.15      0.75 o 
  -3  -2   5      378.82      388.38      8.95 o 
  -2  -2   5       82.56       94.33      2.21 o 
  -1  -2   5       43.92       43.24      2.04 o 
   0  -2   5     4044.24     4041.79     50.65 o 
   1  -2   5      355.26      361.80      8.24 o 
   2  -2   5     2290.70     2409.48     45.69 o 
   3  -2   5      444.35      472.79     10.55 o 
   4  -2   5      372.54      399.47      6.03 o 
   5  -2   5     1926.75     2002.24     26.16 o 
   6  -2   5        2.88        3.41      0.80 o 
   7  -2   5       25.79       25.26      2.42 o 
   8  -2   5       93.09       85.28      4.32 o 
   9  -2   5        6.06        2.17      2.53 o 
  10  -2   5        0.26        0.72      2.53 o 
  11  -2   5        0.12       -1.08      2.53 o 
 -10  -1   5      195.11      215.50      8.56 o 
  -9  -1   5       66.46       71.54      4.72 o 
  -8  -1   5      163.24      163.94      5.42 o 
  -7  -1   5        1.35        2.84      2.89 o 
  -6  -1   5     1634.63     1519.58     30.55 o 
  -5  -1   5     1339.20     1328.87     30.52 o 
  -4  -1   5        0.48        0.13      0.68 o 
  -3  -1   5      238.65      253.77      5.29 o 
  -2  -1   5     1063.11     1142.09     18.13 o 
  -1  -1   5      839.39      817.85     13.11 o 
   0  -1   5     1084.01     1067.56     16.62 o 
   1  -1   5      155.77      178.54      4.52 o 
   2  -1   5       69.87       72.36      2.52 o 
   3  -1   5      107.93       98.61      3.29 o 
   4  -1   5      104.02      110.38      2.75 o 
   5  -1   5      979.40     1003.04     13.79 o 
   6  -1   5        7.65        6.54      0.99 o 
   7  -1   5      119.37      116.75      3.65 o 
   8  -1   5       65.74       62.24      6.87 o 
   9  -1   5        3.25        2.89      2.17 o 
  10  -1   5        0.01       -1.81      1.81 o 
  11  -1   5       18.53       14.46      3.98 o 
  -9   0   5       22.57       30.75      3.58 o 
  -8   0   5       74.32       74.49      6.87 o 
  -7   0   5       82.78       76.99      4.35 o 
  -6   0   5      408.96      400.80     10.61 o 
  -5   0   5      773.13      800.52     22.78 o 
  -4   0   5        4.97        1.87      0.92 o 
  -3   0   5      793.36      773.38     16.08 o 
  -2   0   5     2133.98     2128.79     40.02 o 
  -1   0   5       30.43       27.80      4.16 o 
   0   0   5       35.20       33.83      1.74 o 
   1   0   5      378.12      422.66      7.02 o 
   2   0   5     3318.57     3247.89     48.21 o 
   3   0   5       62.14       62.68      1.73 o 
   4   0   5       41.78       35.25      1.49 o 
   5   0   5       13.92       12.32      1.10 o 
   6   0   5       56.74       53.64      1.87 o 
   7   0   5       68.47       63.90      2.41 o 
   8   0   5      144.16      144.82      3.58 o 
   9   0   5        0.71        0.14      1.20 o 
  10   0   5        1.06        1.45      2.17 o 
  11   0   5       13.83        8.68      3.62 o 
  -9   1   5        0.57       -2.53      2.53 o 
  -8   1   5        7.83        9.76      3.25 o 
  -7   1   5        2.74        5.06      2.53 o 
  -6   1   5      154.86      154.01      7.23 o 
  -5   1   5       41.67       41.90      2.22 o 
  -4   1   5       85.20       86.83      2.99 o 
  -3   1   5       64.71       76.88      3.10 o 
  -2   1   5     1832.22     1974.37     30.71 o 
  -1   1   5       30.07       32.66      1.56 o 
   0   1   5       79.32       72.08      2.59 o 
   1   1   5      323.25      339.70      7.30 o 
   2   1   5     1531.67     1524.86     23.07 o 
   3   1   5      472.27      487.30      8.21 o 
   4   1   5       19.73       24.23      1.22 o 
   5   1   5      256.53      228.59     10.38 o 
   6   1   5        4.15        5.61      0.96 o 
   7   1   5      518.57      520.07      9.78 o 
   8   1   5        0.99        3.48      1.39 o 
   9   1   5        2.50        3.84      2.17 o 
  10   1   5        3.45        1.92      1.65 o 
  11   1   5       18.69       20.61      4.34 o 
  12   1   5       12.64       11.93      3.98 o 
  -9   2   5        1.44        2.17      3.25 o 
  -8   2   5        2.15        1.45      2.53 o 
  -7   2   5       22.45       23.14      4.34 o 
  -6   2   5       10.78       12.26      2.16 o 
  -5   2   5      122.63      103.94      9.40 o 
  -4   2   5        1.93        3.25      1.13 o 
  -3   2   5       13.14       13.67      1.22 o 
  -2   2   5        5.62        4.17      0.74 o 
  -1   2   5       70.18       75.74      2.04 o 
   0   2   5      214.69      234.14      4.27 o 
   1   2   5      181.41      179.24      3.51 o 
   2   2   5      109.65       98.19      3.63 o 
   3   2   5      261.69      226.88      4.39 o 
   4   2   5      310.38      324.74      7.68 o 
   5   2   5       50.50       57.49      2.52 o 
   6   2   5       11.33       11.93      1.36 o 
   7   2   5        9.78       11.26      1.36 o 
   8   2   5        8.32        4.76      2.17 o 
   9   2   5        3.56        2.53      1.53 o 
  10   2   5       39.52       44.65      3.55 o 
  11   2   5        0.42        0.36      1.79 o 
  12   2   5       11.49        9.40      3.98 o 
  -8   3   5        1.75        2.17      2.89 o 
  -7   3   5       22.04       32.18      5.06 o 
  -6   3   5       34.96       32.33      3.98 o 
  -5   3   5       57.90       62.34      3.70 o 
  -4   3   5        7.25       13.19      4.16 o 
  -3   3   5      144.98      139.14      4.94 o 
  -2   3   5      251.11      243.89      6.69 o 
  -1   3   5       15.02        9.56      2.17 o 
   0   3   5       44.72       47.37      2.26 o 
   1   3   5       10.83       13.92      0.81 o 
   2   3   5      224.12      230.81      4.45 o 
   3   3   5      236.94      268.64      5.16 o 
   4   3   5      775.29      781.62     12.96 o 
   5   3   5      212.78      196.53      4.44 o 
   6   3   5        5.28        5.30      1.22 o 
   7   3   5      227.67      213.37      6.33 o 
   8   3   5      538.41      545.16     12.97 o 
   9   3   5      101.74       91.81      4.88 o 
  10   3   5        6.47        6.15      1.81 o 
  11   3   5        0.78        3.71      3.98 o 
  12   3   5       99.50      118.56      6.07 o 
  -8   4   5       75.44       73.04      7.59 o 
  -7   4   5      121.77      134.51      8.68 o 
  -6   4   5       96.83      101.19      6.33 o 
  -5   4   5        0.40        0.03      1.63 o 
  -4   4   5        0.00       -0.72      1.13 o 
  -3   4   5       45.82       35.75      2.78 o 
  -2   4   5      192.47      186.73      5.81 o 
  -1   4   5      199.83      223.68     13.38 o 
   0   4   5       11.91       13.71      1.47 o 
   1   4   5      288.98      296.10      7.30 o 
   2   4   5        0.06        0.45      0.46 o 
   3   4   5       53.98       56.81      1.99 o 
   4   4   5      509.08      561.52      9.77 o 
   5   4   5      878.25      845.78     14.09 o 
   6   4   5       38.20       39.27      2.08 o 
   7   4   5        1.60        1.65      1.13 o 
   8   4   5      654.01      638.57     14.66 o 
   9   4   5       22.37       21.43      3.44 o 
  10   4   5       19.03       15.96      2.52 o 
  11   4   5        4.55        3.01      2.00 o 
  12   4   5       81.67       96.26      5.56 o 
  -7   5   5        5.77       11.19      2.68 o 
  -6   5   5       32.62       31.35      3.44 o 
  -5   5   5       80.30       81.87      9.22 o 
  -4   5   5      142.45      144.57      5.81 o 
  -3   5   5      155.89      157.25      7.95 o 
  -2   5   5       18.16       14.97      2.35 o 
  -1   5   5       16.74       11.57      1.74 o 
   0   5   5       94.35      100.47      3.81 o 
   1   5   5       20.46       21.36      1.81 o 
   2   5   5        0.04        0.15      1.06 o 
   3   5   5        4.28        4.05      0.74 o 
   4   5   5       98.95      127.95      3.38 o 
   5   5   5       86.59       85.36      2.85 o 
   6   5   5       38.27       35.81      1.94 o 
   7   5   5       65.37       65.94      3.44 o 
   8   5   5     1192.78     1142.31     23.71 o 
   9   5   5        5.41        3.19      1.47 o 
  10   5   5        9.23        8.36      2.26 o 
  11   5   5       78.79       83.41      5.06 o 
  12   5   5       77.87       97.26      5.56 o 
  -6   6   5        7.56       13.73      6.69 o 
  -5   6   5      162.84      158.86      9.04 o 
  -4   6   5        1.09       -1.39      1.39 o 
  -3   6   5      150.08      140.13      5.65 o 
  -2   6   5       83.32       88.48      4.17 o 
  -1   6   5       32.96       33.36      2.60 o 
   0   6   5      250.26      240.23      7.04 o 
   1   6   5       23.05       28.74      2.26 o 
   2   6   5      286.08      267.65      7.04 o 
   3   6   5       40.47       49.29      2.00 o 
   4   6   5      403.03      416.16      7.95 o 
   5   6   5       21.82       18.26      1.52 o 
   6   6   5       13.28        9.56      1.65 o 
   7   6   5        1.28        0.54      1.28 o 
   8   6   5      592.28      543.46     13.23 o 
   9   6   5       30.57       33.93      3.04 o 
  10   6   5       33.92       38.93      3.98 o 
  11   6   5       33.15       33.81      3.55 o 
  12   6   5       68.40       84.32      5.56 o 
  -5   7   5       17.10       19.74      4.34 o 
  -4   7   5        0.78        3.62      1.74 o 
  -3   7   5       23.42       22.04      4.70 o 
  -2   7   5      193.93      186.71      6.60 o 
  -1   7   5        4.15        7.00      2.35 o 
   0   7   5       87.72       85.65      4.00 o 
   1   7   5      114.07      116.43      4.60 o 
   2   7   5      179.73      169.81      5.47 o 
   3   7   5      534.96      525.76     12.15 o 
   4   7   5        6.42        4.17      1.39 o 
   5   7   5        0.18        0.03      0.78 o 
   6   7   5      150.91      141.57      5.09 o 
   7   7   5       22.73       24.17      2.42 o 
   8   7   5      134.13      131.98      8.14 o 
   9   7   5        0.50       -1.39      1.39 o 
  10   7   5       13.04       16.53      2.78 o 
  11   7   5       29.14       32.67      3.55 o 
  -4   8   5        0.63        0.00      1.79 o 
  -3   8   5       46.30       57.29     11.75 o 
  -2   8   5       90.43       90.33      4.68 o 
  -1   8   5       24.39       24.10      2.60 o 
   0   8   5        0.21       -0.87      1.63 o 
   1   8   5        0.69        0.48      1.13 o 
   2   8   5      110.70      126.55      4.86 o 
   3   8   5       33.29       34.61      2.60 o 
   4   8   5       14.29       14.92      1.90 o 
   5   8   5        1.71        1.45      1.63 o 
   6   8   5       80.62       72.78      3.70 o 
   7   8   5       93.10       92.57      4.32 o 
   8   8   5        9.14        8.32      2.00 o 
   9   8   5       50.72       48.78      4.34 o 
  10   8   5        0.00        0.89      1.90 o 
  11   8   5       12.92       15.40      2.78 o 
  -3   9   5       27.49       22.94      3.21 o 
  -2   9   5       37.62       32.13      3.62 o 
  -1   9   5        6.20        7.25      2.07 o 
   0   9   5       24.72       26.94      2.74 o 
   1   9   5        2.00        0.95      1.39 o 
   2   9   5      372.96      388.91     10.42 o 
   3   9   5       96.29       91.25      4.34 o 
   4   9   5        1.49       -1.00      1.13 o 
   5   9   5       18.53       18.71      2.30 o 
   6   9   5      161.99      155.12      7.59 o 
   7   9   5        9.15       12.66      2.89 o 
   8   9   5       52.45       49.54      3.70 o 
   9   9   5        0.19       -1.42      1.65 o 
  10   9   5       47.34       48.85      4.17 o 
  11   9   5        2.64        2.73      2.14 o 
  -2  10   5       40.37       37.47      3.88 o 
  -1  10   5       26.25       21.32      3.01 o 
   0  10   5        9.04       15.00      4.70 o 
   1  10   5       30.68       27.00      2.94 o 
   2  10   5       71.36       79.39      4.34 o 
   3  10   5       33.48       37.36      3.21 o 
   4  10   5        0.01       -0.09      1.63 o 
   5  10   5        1.72       -1.81      1.81 o 
   6  10   5       69.12       61.47      5.42 o 
   7  10   5        6.48        6.15      2.89 o 
   8  10   5       68.23       77.02      6.15 o 
   9  10   5       16.11       15.19      3.62 o 
  10  10   5        2.83        3.96      2.17 o 
   0  11   5        0.52        0.72      1.74 o 
   1  11   5        1.15        2.35      2.00 o 
   2  11   5        1.47        3.44      3.44 o 
   3  11   5       13.10       11.56      2.42 o 
   4  11   5        9.83       10.58      3.80 o 
   5  11   5        9.40       11.93      2.89 o 
   6  11   5       33.97       34.35      4.34 o 
   7  11   5        2.27        3.62      2.53 o 
   8  11   5        8.49        5.42      3.25 o 
   9  11   5       65.25       78.46      6.51 o 
   3  12   5        6.20        7.37      2.53 o 
   4  12   5        7.71        8.68      2.89 o 
   5  12   5        0.01        1.81      2.53 o 
   6  12   5       44.21       36.52      4.70 o 
  -6 -11   6        1.82       -1.08      2.89 o 
  -5 -11   6        0.68       -2.53      2.53 o 
  -4 -11   6        3.88        3.98      2.89 o 
  -3 -11   6       38.08       39.05      5.06 o 
  -2 -11   6        8.22       11.21      3.25 o 
  -1 -11   6        8.29        7.14      2.34 o 
   0 -11   6        0.05       -0.72      3.25 o 
   1 -11   6        5.65        6.15      3.98 o 
  -7 -10   6       13.36       13.99      2.68 o 
  -6 -10   6        1.37        1.81      2.89 o 
  -5 -10   6       18.81       20.25      4.34 o 
  -4 -10   6       33.59       28.57      4.34 o 
  -3 -10   6        2.54        5.79      2.89 o 
  -2 -10   6        2.44        2.39      1.65 o 
  -1 -10   6        3.34        3.15      1.74 o 
   0 -10   6       14.89       17.07      2.52 o 
   1 -10   6       90.47      102.92      5.28 o 
   2 -10   6        9.48        9.76      4.34 o 
   3 -10   6        0.03       -2.89      2.89 o 
  -8  -9   6        1.81       -1.52      1.81 o 
  -7  -9   6        2.20        1.90      1.90 o 
  -6  -9   6        5.20        6.78      2.00 o 
  -5  -9   6       98.39       97.59      4.68 o 
  -4  -9   6        0.19       -1.81      1.81 o 
  -3  -9   6       18.53       19.16      3.62 o 
  -2  -9   6        1.02       -0.16      1.39 o 
  -1  -9   6      458.55      427.26     19.71 o 
   0  -9   6        0.84        1.64      1.65 o 
   1  -9   6       13.92       10.36      2.07 o 
   2  -9   6        0.23       -0.56      1.39 o 
   3  -9   6       11.59       16.63      4.70 o 
   4  -9   6      125.03      155.12     11.57 o 
   5  -9   6       23.74       25.31      5.79 o 
  -9  -8   6       27.23       33.24      3.81 o 
  -8  -8   6        9.42       12.48      4.52 o 
  -7  -8   6        3.83        5.74      3.25 o 
  -6  -8   6        2.41        0.54      1.99 o 
  -5  -8   6       15.23       15.63      3.07 o 
  -4  -8   6        2.79        4.01      1.39 o 
  -3  -8   6       36.63       32.90      3.98 o 
  -2  -8   6      191.47      196.61      8.50 o 
  -1  -8   6       54.93       55.83      3.39 o 
   0  -8   6        3.23        2.14      1.63 o 
   1  -8   6       26.33       24.67      5.97 o 
   2  -8   6      204.06      196.59      6.75 o 
   3  -8   6       22.60       23.04      3.25 o 
   4  -8   6       12.66        9.54      2.14 o 
   5  -8   6       11.14        7.23      3.62 o 
   6  -8   6        1.58        2.53      3.62 o 
  -9  -7   6        5.11        5.06      2.16 o 
  -8  -7   6        4.14        7.39      2.26 o 
  -7  -7   6       25.53       24.80      2.93 o 
  -6  -7   6        6.69        5.18      1.90 o 
  -5  -7   6       18.56       14.30      2.16 o 
  -4  -7   6       13.77       11.34      1.90 o 
  -3  -7   6       41.00       36.02      6.51 o 
  -2  -7   6       25.33       27.51      1.75 o 
  -1  -7   6        2.37        3.35      1.39 o 
   0  -7   6      474.00      454.25     11.37 o 
   1  -7   6      362.87      355.82     13.56 o 
   2  -7   6       75.98       76.89      3.81 o 
   3  -7   6       90.07       90.56      4.34 o 
   4  -7   6        5.31        6.42      1.74 o 
   5  -7   6       24.05       20.67      2.46 o 
   6  -7   6        7.09        7.31      2.89 o 
   7  -7   6        5.66        5.06      3.98 o 
  -9  -6   6        5.26        4.07      1.82 o 
  -8  -6   6       10.33       12.00      1.94 o 
  -7  -6   6        8.68        9.73      2.16 o 
  -6  -6   6       34.59       39.50      3.98 o 
  -5  -6   6       85.91       89.78      4.21 o 
  -4  -6   6       98.45       95.61      4.07 o 
  -3  -6   6       28.34       36.95      5.24 o 
  -2  -6   6        1.14        1.89      1.26 o 
  -1  -6   6      259.51      278.74      5.73 o 
   0  -6   6       47.78       50.24      2.87 o 
   1  -6   6        6.25       10.85      1.74 o 
   2  -6   6      357.99      349.22      9.12 o 
   3  -6   6       61.16       54.57      4.52 o 
   4  -6   6      149.85      144.28      5.28 o 
   5  -6   6      291.65      295.91      8.68 o 
   6  -6   6      130.64      132.34      5.35 o 
   7  -6   6       37.05       44.20      5.06 o 
   8  -6   6        8.37       11.57      4.70 o 
  -9  -5   6        2.93        1.86      1.53 o 
  -8  -5   6       26.64       25.71      2.57 o 
  -7  -5   6        0.39        1.45      1.17 o 
  -6  -5   6       33.00       25.33      2.07 o 
  -5  -5   6       19.17       19.89      1.73 o 
  -4  -5   6        9.86       13.58      1.46 o 
  -3  -5   6        6.01        8.92      1.76 o 
  -2  -5   6       12.75       11.74      1.17 o 
  -1  -5   6      484.14      509.85      9.11 o 
   0  -5   6       59.34       53.33      1.87 o 
   1  -5   6        0.20        0.54      1.02 o 
   2  -5   6       86.43       88.76      3.73 o 
   3  -5   6       19.84       18.46      1.86 o 
   4  -5   6       74.13       76.72      3.61 o 
   5  -5   6      408.91      407.68     10.51 o 
   6  -5   6      166.65      170.34      6.15 o 
   7  -5   6        3.68        5.65      2.53 o 
   8  -5   6       51.51       52.77      4.16 o 
   9  -5   6       51.52       57.10      4.21 o 
 -10  -4   6        8.61        7.44      3.27 o 
  -9  -4   6        2.28        0.96      1.52 o 
  -8  -4   6        1.33        0.57      1.41 o 
  -7  -4   6       24.11       23.96      2.22 o 
  -6  -4   6        0.14        1.21      1.04 o 
  -5  -4   6      180.62      168.86      5.54 o 
  -4  -4   6       15.29       17.23      1.27 o 
  -3  -4   6       20.69       21.56      1.27 o 
  -2  -4   6       96.71      107.46      2.56 o 
  -1  -4   6        0.45        0.83      0.53 o 
   0  -4   6      136.52      132.03      3.04 o 
   1  -4   6       33.89       32.57      2.53 o 
   2  -4   6       77.78       71.91      3.13 o 
   3  -4   6       43.41       39.63      2.60 o 
   4  -4   6       76.42       73.59      3.47 o 
   5  -4   6      223.90      213.20      6.87 o 
   6  -4   6        9.78        8.55      1.74 o 
   7  -4   6        0.09       -1.08      1.20 o 
   8  -4   6       75.12       77.74      4.15 o 
   9  -4   6      194.12      200.81      7.38 o 
 -10  -3   6        4.14        2.34      1.73 o 
  -9  -3   6       13.78       19.82      2.51 o 
  -8  -3   6        4.49        5.66      1.93 o 
  -7  -3   6        0.06       -0.14      1.17 o 
  -6  -3   6       34.83       41.80      2.51 o 
  -5  -3   6       71.14       69.49      2.85 o 
  -4  -3   6        0.91        1.15      1.12 o 
  -3  -3   6        0.01        0.02      0.99 o 
  -2  -3   6       35.75       38.62      2.16 o 
  -1  -3   6      360.97      374.32      5.83 o 
   0  -3   6      509.32      564.83      9.51 o 
   1  -3   6      584.92      579.25     12.56 o 
   2  -3   6      490.32      533.90     11.79 o 
   3  -3   6       96.92       96.86      3.65 o 
   4  -3   6      645.22      663.07     14.72 o 
   5  -3   6      342.68      372.78      9.46 o 
   6  -3   6       22.42       25.11      2.34 o 
   7  -3   6        8.90       10.34      2.00 o 
   8  -3   6        1.36        1.15      1.39 o 
   9  -3   6       25.32       28.57      6.51 o 
  10  -3   6        0.01        0.72      2.17 o 
  -9  -2   6        0.28        3.25      1.57 o 
  -8  -2   6        0.69        0.16      1.31 o 
  -7  -2   6        5.03        3.37      1.46 o 
  -6  -2   6      555.51      562.10     11.98 o 
  -5  -2   6       18.19       21.09      2.10 o 
  -4  -2   6       21.39       21.20      1.52 o 
  -3  -2   6        3.55        8.15      1.92 o 
  -2  -2   6      519.22      534.16      9.44 o 
  -1  -2   6       13.04       16.24      1.10 o 
   0  -2   6      446.25      469.74      7.25 o 
   1  -2   6      140.23      160.03      4.52 o 
   2  -2   6     1351.77     1425.37     28.04 o 
   3  -2   6       39.83       34.66      2.89 o 
   4  -2   6        0.04        0.00      0.87 o 
   5  -2   6      523.04      562.06     12.97 o 
   6  -2   6      146.10      147.12      5.30 o 
   7  -2   6      102.10      112.87      4.68 o 
   8  -2   6      254.09      260.68      8.13 o 
   9  -2   6       44.77       44.11      4.70 o 
  10  -2   6        5.38       10.85      3.25 o 
  -9  -1   6        4.46        2.35      1.79 o 
  -8  -1   6        7.01        8.32      2.16 o 
  -7  -1   6        0.01       -0.33      1.63 o 
  -6  -1   6      268.33      252.04      9.76 o 
  -5  -1   6       37.09       46.39      2.36 o 
  -4  -1   6       19.53       18.45      1.46 o 
  -3  -1   6     1186.46     1220.78     19.74 o 
  -2  -1   6      234.28      254.25      7.51 o 
  -1  -1   6       75.98       89.28      2.46 o 
   1  -1   6        2.41        1.39      0.61 o 
   2  -1   6       32.27       40.06      2.00 o 
   3  -1   6     4144.77     4128.71     77.37 o 
   4  -1   6      172.76      179.47      3.79 o 
   5  -1   6      990.17     1030.01     16.73 o 
   6  -1   6        2.34        1.63      1.28 o 
   7  -1   6      111.98      112.64      5.42 o 
   8  -1   6     1012.03     1031.70     22.60 o 
   9  -1   6       28.54       22.42      3.62 o 
  10  -1   6      136.22      141.02      8.68 o 
  11  -1   6       19.79       19.53      4.34 o 
  -9   0   6        0.76       -0.28      1.65 o 
  -8   0   6        9.76       14.46      3.98 o 
  -7   0   6        9.53        7.23      2.89 o 
  -6   0   6      704.97      665.31     22.06 o 
  -5   0   6      595.28      641.29     15.91 o 
  -4   0   6      196.92      185.42     15.19 o 
  -3   0   6       49.77       64.45      5.24 o 
  -2   0   6     5800.92     6102.30    110.87 o 
  -1   0   6       17.10       15.19      1.39 o 
   0   0   6     3096.12     3224.02     48.07 o 
   1   0   6       52.06       55.20      1.52 o 
   2   0   6       51.37       70.98      1.81 o 
   3   0   6        2.13        1.45      0.46 o 
   4   0   6       72.17       81.55      2.35 o 
   5   0   6      210.88      181.47      4.10 o 
   6   0   6      240.99      242.80      5.37 o 
   7   0   6      961.03      910.49     15.60 o 
   8   0   6      461.59      454.51     16.63 o 
   9   0   6      110.91      115.71      7.59 o 
  10   0   6       84.23       94.37      6.87 o 
  11   0   6      184.20      176.45     10.49 o 
  -9   1   6        0.19        1.45      2.89 o 
  -8   1   6       15.46       18.44      4.34 o 
  -7   1   6       64.15       72.68      6.51 o 
  -6   1   6      376.55      381.83     15.19 o 
  -5   1   6       38.28       34.65      2.81 o 
  -4   1   6        7.64       12.16      2.18 o 
  -3   1   6      347.64      327.28      6.64 o 
  -2   1   6      134.08      142.12      3.43 o 
  -1   1   6      750.70      835.82     13.57 o 
   0   1   6     1331.63     1427.85     21.96 o 
   1   1   6    12046.15    11802.76    211.62 o 
   2   1   6      941.17     1074.59     16.73 o 
   3   1   6        2.93        2.67      0.56 o 
   4   1   6       40.08       45.58      1.78 o 
   5   1   6     2191.52     2137.14     32.80 o 
   6   1   6      232.86      230.05      6.12 o 
   7   1   6        0.00       -0.03      0.89 o 
   8   1   6        5.66        6.68      1.65 o 
   9   1   6       17.97       23.50      3.98 o 
  10   1   6        0.05        3.62      2.53 o 
  11   1   6       93.18      109.56      7.95 o 
  -8   2   6      104.20      101.97      8.32 o 
  -7   2   6      121.27      139.21      9.04 o 
  -6   2   6        6.45       11.01      3.07 o 
  -5   2   6      173.24      163.55      6.00 o 
  -4   2   6      209.70      224.58     12.29 o 
  -3   2   6       16.22       19.69      2.17 o 
  -2   2   6      377.57      449.86      8.21 o 
  -1   2   6        9.67        7.01      0.89 o 
   0   2   6      399.80      400.95      6.99 o 
   1   2   6     2032.74     2233.47     33.75 o 
   2   2   6      399.00      445.12      7.63 o 
   3   2   6     3442.96     3525.45     52.52 o 
   4   2   6     2872.97     2998.60     45.16 o 
   5   2   6       72.90       74.39      2.39 o 
   6   2   6       16.46       18.91      1.74 o 
   7   2   6      260.63      258.87      5.82 o 
   8   2   6      755.79      752.93     17.90 o 
   9   2   6        0.44       -0.36      1.28 o 
  10   2   6       14.52       13.93      2.26 o 
  11   2   6        0.07       -0.36      2.53 o 
  12   2   6       15.04       19.53      4.70 o 
  -8   3   6        8.52        4.70      3.62 o 
  -7   3   6      332.25      358.69     15.55 o 
  -6   3   6       52.98       61.62      6.69 o 
  -5   3   6      176.98      169.87     10.49 o 
  -4   3   6       10.37        9.90      1.90 o 
  -3   3   6       89.99       73.49      3.55 o 
  -2   3   6       36.54       36.59      2.52 o 
  -1   3   6      109.54      133.19      4.52 o 
   0   3   6      130.09      134.97      2.91 o 
   1   3   6      139.90      173.38      5.24 o 
   2   3   6      110.61      126.00      3.28 o 
   3   3   6       13.97       10.90      0.93 o 
   4   3   6      397.05      401.76      7.37 o 
   5   3   6        0.01        0.95      0.68 o 
   6   3   6       68.48       63.26      2.49 o 
   7   3   6      196.94      205.04      5.06 o 
   8   3   6        1.40        3.98      2.17 o 
   9   3   6        4.67        4.73      1.65 o 
  10   3   6       19.32       19.82      3.62 o 
  11   3   6       44.09       45.28      6.33 o 
  12   3   6       21.91       29.29      5.42 o 
  -7   4   6       11.33       12.66      3.98 o 
  -6   4   6       70.25       72.81      4.72 o 
  -5   4   6        6.02        6.20      1.90 o 
  -4   4   6       26.60       27.84      2.78 o 
  -3   4   6       55.86       46.56      3.13 o 
  -2   4   6       53.80       57.08      3.13 o 
  -1   4   6        2.23        1.13      0.93 o 
   0   4   6      193.08      174.64      5.21 o 
   1   4   6      587.26      569.00     13.02 o 
   2   4   6        0.34        2.99      2.49 o 
   3   4   6       48.00       44.85      1.79 o 
   4   4   6      145.59      130.30      3.38 o 
   5   4   6       73.39       82.47      3.19 o 
   6   4   6        3.35        4.12      0.96 o 
   7   4   6       75.40       83.99      3.81 o 
   8   4   6      173.43      179.10      6.07 o 
   9   4   6        0.08        3.01      1.47 o 
  10   4   6        0.04       -0.09      1.47 o 
  11   4   6        1.12       -0.39      1.65 o 
  12   4   6        0.11        0.29      1.90 o 
  -6   5   6       85.09       90.66      6.33 o 
  -5   5   6       24.20       21.34      2.78 o 
  -4   5   6       92.29      109.44      5.04 o 
  -3   5   6       32.55       35.99      2.87 o 
  -2   5   6        1.90        1.29      1.13 o 
  -1   5   6      146.52      152.53      5.30 o 
   0   5   6       13.75       13.48      1.74 o 
   1   5   6       64.88       62.94      2.94 o 
   2   5   6        2.35        1.08      1.45 o 
   3   5   6      374.67      364.19      6.87 o 
   4   5   6      322.40      312.41      6.27 o 
   5   5   6       20.05       15.57      2.47 o 
   6   5   6        1.10        1.08      0.84 o 
   7   5   6       23.47       21.64      2.26 o 
   8   5   6       10.36       13.12      2.00 o 
   9   5   6        0.39        0.23      1.39 o 
  10   5   6        8.16        7.20      2.17 o 
  11   5   6       76.82       70.63      4.68 o 
  12   5   6       81.63       91.99      5.42 o 
  -6   6   6        0.54        0.58      1.90 o 
  -5   6   6       45.28       47.59      4.07 o 
  -4   6   6        9.47       10.40      2.35 o 
  -3   6   6       14.41       16.06      2.42 o 
  -2   6   6      330.60      318.25      9.20 o 
  -1   6   6      656.58      634.44     14.76 o 
   0   6   6      109.63       91.32      4.00 o 
   1   6   6        7.93        7.88      1.81 o 
   2   6   6        0.65        1.29      1.13 o 
   3   6   6       11.30       12.41      1.74 o 
   4   6   6      404.33      420.76      8.08 o 
   5   6   6        5.24        3.96      1.10 o 
   6   6   6      114.55      115.94      3.68 o 
   7   6   6        0.00       -1.63      1.63 o 
   8   6   6      238.90      235.95      7.59 o 
   9   6   6       10.19       12.14      2.16 o 
  10   6   6       41.41       42.65      4.88 o 
  11   6   6        4.03        4.86      2.53 o 
  12   6   6       16.67       27.38      4.34 o 
  -5   7   6        2.29        0.94      3.25 o 
  -4   7   6        0.22       -0.64      1.99 o 
  -3   7   6        7.65        7.53      2.07 o 
  -2   7   6       29.05       24.50      2.68 o 
  -1   7   6       10.59       12.16      2.07 o 
   0   7   6       33.13       37.26      2.94 o 
   1   7   6       74.17       73.33      5.06 o 
   2   7   6     1211.74     1147.87     23.83 o 
   3   7   6      237.86      238.87      7.04 o 
   4   7   6        0.13        0.08      1.13 o 
   5   7   6       10.09        9.04      1.65 o 
   6   7   6        0.61        1.25      2.17 o 
   7   7   6       15.40       14.75      2.05 o 
   8   7   6        5.71        6.40      2.89 o 
   9   7   6        0.03        1.00      1.65 o 
  10   7   6        1.40        1.45      1.79 o 
  11   7   6       34.69       35.09      5.79 o 
  -4   8   6        3.08        5.36      2.16 o 
  -3   8   6        0.03       -0.18      1.63 o 
  -2   8   6      167.73      151.20      6.26 o 
  -1   8   6        1.37        2.75      2.89 o 
   0   8   6       59.62       61.84      4.88 o 
   1   8   6       61.19       50.75      3.47 o 
   2   8   6      205.95      210.27      9.04 o 
   3   8   6       86.82       98.67      4.34 o 
   4   8   6      142.04      135.96      5.04 o 
   5   8   6      440.21      444.34     11.17 o 
   6   8   6      143.69      140.29      6.87 o 
   7   8   6      168.45      145.74      8.68 o 
   8   8   6        2.95        5.06      1.79 o 
   9   8   6       77.19       80.40      4.58 o 
  10   8   6       54.24       71.42      5.60 o 
  11   8   6       20.67       19.25      3.13 o 
  -3   9   6        2.62        2.45      2.16 o 
  -2   9   6       66.90       54.03      4.15 o 
  -1   9   6        1.95        2.63      1.74 o 
   0   9   6        0.72        0.00      1.39 o 
   1   9   6       28.16       30.27      4.34 o 
   2   9   6       96.60       96.18      4.68 o 
   3   9   6       97.20      102.96      4.60 o 
   4   9   6       56.66       47.47      3.39 o 
   5   9   6       68.44       72.20      3.91 o 
   6   9   6       49.42       45.20      4.34 o 
   7   9   6       66.57       65.08      5.06 o 
   8   9   6       71.28       76.66      5.79 o 
   9   9   6      181.47      205.03      8.86 o 
  10   9   6       31.72       36.08      3.65 o 
  -1  10   6        4.82        7.11      2.26 o 
   0  10   6       34.66       35.65      3.47 o 
   1  10   6       48.93       55.33      3.81 o 
   2  10   6       45.47       52.31      3.98 o 
   3  10   6       53.20       53.32      3.73 o 
   4  10   6        2.90        3.67      1.74 o 
   5  10   6        0.40        0.36      1.81 o 
   6  10   6        0.49        1.08      2.17 o 
   7  10   6       19.50       21.69      3.62 o 
   8  10   6       19.26       13.74      3.25 o 
   9  10   6        0.59       -2.17      2.17 o 
  10  10   6        2.15        1.45      2.89 o 
   1  11   6        0.07        1.59      1.81 o 
   2  11   6       10.01        6.98      2.16 o 
   3  11   6       96.93      101.56      5.21 o 
   4  11   6        4.53        4.46      1.90 o 
   5  11   6        0.49        1.81      2.17 o 
   6  11   6        7.42        7.23      2.89 o 
   7  11   6       27.99       24.95      3.98 o 
   8  11   6       28.55       34.71      4.70 o 
   4  12   6        7.70        6.36      2.34 o 
   5  12   6        7.28       10.12      3.25 o 
  -5 -11   7        5.91        2.89      3.25 o 
  -4 -11   7       70.01       75.57      6.87 o 
  -3 -11   7        0.49        0.36      2.17 o 
  -2 -11   7        8.32       11.93      3.25 o 
  -1 -11   7        0.61        3.95      2.00 o 
   0 -11   7       47.21       61.51      4.48 o 
   1 -11   7        0.77       -0.36      3.25 o 
  -6 -10   7        0.54        3.62      3.25 o 
  -5 -10   7        1.34        2.17      2.89 o 
  -4 -10   7        8.20       10.12      3.25 o 
  -3 -10   7       10.42       16.63      3.98 o 
  -2 -10   7       17.85       14.82      3.62 o 
  -1 -10   7        4.36        2.03      1.65 o 
   0 -10   7       17.60       22.91      3.62 o 
   1 -10   7        0.64        0.21      1.74 o 
   2 -10   7       35.71       34.71      6.15 o 
   3 -10   7       45.34       48.45      7.23 o 
  -7  -9   7       28.34       30.18      3.47 o 
  -6  -9   7       40.14       33.27      5.06 o 
  -5  -9   7      122.46      121.85      8.32 o 
  -4  -9   7       13.26       11.21      3.25 o 
  -3  -9   7       10.26       12.66      3.25 o 
  -2  -9   7       21.31       18.86      4.16 o 
  -1  -9   7      216.45      196.22      7.20 o 
   0  -9   7       43.78       38.15      5.42 o 
   1  -9   7       11.28       14.09      2.41 o 
   2  -9   7        0.97        0.30      1.47 o 
   3  -9   7        0.03       -0.10      1.99 o 
   4  -9   7        0.67       -1.81      2.89 o 
   5  -9   7        4.68       10.12      4.34 o 
  -8  -8   7        4.08        6.15      2.26 o 
  -7  -8   7        0.09       -0.95      1.65 o 
  -6  -8   7        7.54        9.66      2.89 o 
  -5  -8   7       43.94       41.22      3.29 o 
  -4  -8   7        0.00        1.45      2.17 o 
  -3  -8   7        0.89       -1.08      1.81 o 
  -2  -8   7        8.22        8.00      1.90 o 
  -1  -8   7      150.45      142.92      5.71 o 
   0  -8   7       30.16       30.21      6.69 o 
   1  -8   7        0.16        0.43      2.71 o 
   2  -8   7       26.86       33.97      3.07 o 
   3  -8   7        6.66        7.91      1.99 o 
   4  -8   7        0.29       -0.75      3.25 o 
   5  -8   7       25.89       28.64      5.24 o 
   6  -8   7        1.09        1.08      3.62 o 
  -9  -7   7        0.26        0.95      2.00 o 
  -8  -7   7       19.28       20.47      3.04 o 
  -7  -7   7        1.66        2.63      1.81 o 
  -6  -7   7       46.74       44.61      3.62 o 
  -5  -7   7       95.30       94.20      4.47 o 
  -4  -7   7        0.37        1.41      1.39 o 
  -3  -7   7       34.31       24.59      3.62 o 
  -2  -7   7      131.93      121.34      5.60 o 
  -1  -7   7      311.95      277.89      8.13 o 
   0  -7   7      393.80      370.28      9.88 o 
   1  -7   7       20.51       21.64      2.89 o 
   2  -7   7       67.46       69.76      4.88 o 
   3  -7   7       13.75       15.24      2.26 o 
   4  -7   7      181.39      169.35      6.22 o 
   5  -7   7       69.78       63.39      4.34 o 
   6  -7   7        5.75        2.31      1.81 o 
   7  -7   7        1.04       -0.36      3.25 o 
  -9  -6   7       12.26       10.89      2.22 o 
  -8  -6   7        0.00        2.34      1.52 o 
  -7  -6   7       34.98       38.92      2.83 o 
  -6  -6   7       22.46       29.79      2.93 o 
  -5  -6   7      114.68      128.04      5.24 o 
  -4  -6   7       76.37       69.53      3.55 o 
  -3  -6   7      124.99      118.97      6.22 o 
  -2  -6   7        2.83        2.53      2.71 o 
  -1  -6   7      392.57      373.08      9.68 o 
   0  -6   7      282.61      283.63      7.98 o 
   1  -6   7      241.38      227.13      8.68 o 
   2  -6   7      196.91      201.23      6.26 o 
   3  -6   7        9.15        7.17      1.74 o 
   4  -6   7       24.36       24.91      2.89 o 
   5  -6   7       10.37        9.96      2.00 o 
   6  -6   7        2.16        0.75      1.53 o 
   7  -6   7       41.68       40.14      3.34 o 
   8  -6   7        4.98        4.02      2.07 o 
  -9  -5   7       27.51       32.84      3.12 o 
  -8  -5   7        0.01       -1.52      1.52 o 
  -7  -5   7       17.84       15.54      2.15 o 
  -6  -5   7       41.12       42.45      2.78 o 
  -5  -5   7        8.77        8.35      1.43 o 
  -4  -5   7       21.70       19.45      1.64 o 
  -3  -5   7        0.06        0.00      0.59 o 
  -2  -5   7        0.80        0.81      1.13 o 
  -1  -5   7       46.33       41.58      3.98 o 
   0  -5   7      633.67      655.51     14.62 o 
   1  -5   7       12.13       15.04      1.81 o 
   2  -5   7        0.53       -0.18      1.02 o 
   3  -5   7       84.52       84.76      3.73 o 
   4  -5   7      537.13      488.07     12.07 o 
   5  -5   7      104.23      103.34      4.41 o 
   6  -5   7        9.53       10.33      1.86 o 
   7  -5   7       16.19       13.31      4.16 o 
   8  -5   7       24.55       23.87      2.94 o 
   9  -5   7       22.70       21.22      5.06 o 
  -9  -4   7       66.66       74.25      5.66 o 
  -8  -4   7       12.26       13.14      2.09 o 
  -7  -4   7       31.88       35.54      4.29 o 
  -6  -4   7      184.01      187.76      5.42 o 
  -5  -4   7        0.04        0.05      0.89 o 
  -4  -4   7       16.62       18.18      1.64 o 
  -3  -4   7        7.25        8.08      1.03 o 
  -2  -4   7      204.06      223.43      4.27 o 
  -1  -4   7       77.06       62.10      2.66 o 
   0  -4   7      188.09      197.49      5.81 o 
   1  -4   7      171.35      176.71      5.39 o 
   2  -4   7       36.38       41.20      2.60 o 
   3  -4   7        4.51        3.62      1.20 o 
   4  -4   7      100.99      100.37      4.08 o 
   5  -4   7       81.23       89.01      4.34 o 
   6  -4   7        1.40        2.30      1.45 o 
   7  -4   7      126.69      131.07      5.28 o 
   8  -4   7      344.05      347.52     14.64 o 
   9  -4   7       22.75       25.97      6.33 o 
  -9  -3   7       23.67       27.53      2.85 o 
  -8  -3   7       38.36       38.77      3.06 o 
  -7  -3   7       11.80       12.81      1.86 o 
  -6  -3   7      206.47      202.20      5.56 o 
  -5  -3   7       21.86       21.39      1.88 o 
  -4  -3   7       37.69       34.55      1.71 o 
  -3  -3   7       59.12       50.43      2.56 o 
  -2  -3   7       20.67       20.15      2.45 o 
  -1  -3   7       31.58       38.28      1.40 o 
   0  -3   7       81.79       95.96      2.14 o 
   1  -3   7       46.64       46.22      2.52 o 
   2  -3   7      143.65      135.26      4.34 o 
   3  -3   7       68.53       64.03      3.62 o 
   4  -3   7       13.11       12.90      1.74 o 
   5  -3   7       24.76       23.35      2.07 o 
   6  -3   7        1.06        3.62      1.45 o 
   7  -3   7       10.15        9.35      3.62 o 
   8  -3   7       25.54       25.67      2.60 o 
   9  -3   7        1.34        1.21      1.90 o 
  10  -3   7       21.90       24.59      3.98 o 
  -9  -2   7       48.67       48.90      4.21 o 
  -8  -2   7        3.51        4.50      1.64 o 
  -7  -2   7        6.22        5.00      1.52 o 
  -6  -2   7      173.24      181.74      6.93 o 
  -5  -2   7       62.15       55.88      2.64 o 
  -4  -2   7       48.65       48.94      2.30 o 
  -3  -2   7        3.13        8.34      2.05 o 
  -2  -2   7      105.10      113.24      3.20 o 
  -1  -2   7       13.03       16.10      1.32 o 
   0  -2   7        0.08        0.18      0.77 o 
   1  -2   7      411.33      421.15      6.06 o 
   2  -2   7       66.08       56.40      2.60 o 
   3  -2   7      171.75      173.13      5.13 o 
   4  -2   7        0.29       -0.87      0.87 o 
   5  -2   7        0.16        0.36      1.02 o 
   6  -2   7        1.99        1.49      1.13 o 
   7  -2   7        9.83        5.48      1.65 o 
   8  -2   7        8.23        8.62      2.00 o 
   9  -2   7       11.93       14.43      2.42 o 
  10  -2   7       27.24       29.65      4.34 o 
  -9  -1   7        3.86        2.46      1.90 o 
  -8  -1   7        3.50        2.17      1.79 o 
  -7  -1   7        7.63       10.37      2.30 o 
  -6  -1   7      112.55      103.57      8.32 o 
  -5  -1   7       22.09       26.94      2.56 o 
  -4  -1   7       19.62       18.61      1.67 o 
  -3  -1   7      188.09      200.80      4.85 o 
  -2  -1   7      276.50      253.20      5.40 o 
  -1  -1   7      156.95      172.61      3.98 o 
   0  -1   7       68.80       55.39      1.82 o 
   1  -1   7        0.13        1.99      0.81 o 
   2  -1   7      157.11      162.24      3.29 o 
   3  -1   7       60.28       62.60      4.16 o 
   4  -1   7        4.90        2.17      1.02 o 
   5  -1   7      215.30      221.52     17.72 o 
   6  -1   7      102.59       97.92      4.52 o 
   7  -1   7       36.01       37.64      2.93 o 
   8  -1   7        2.25        4.06      1.65 o 
   9  -1   7       25.10       18.08      3.62 o 
  10  -1   7        2.88        5.06      2.89 o 
  11  -1   7       43.89       37.24      5.06 o 
  -8   0   7        0.00       -1.45      2.53 o 
  -7   0   7        1.91       -1.45      2.17 o 
  -6   0   7      147.92      159.82      9.04 o 
  -5   0   7       27.09       22.83      1.94 o 
  -4   0   7      272.68      262.89     20.45 o 
  -3   0   7        8.20       10.46      1.22 o 
  -2   0   7      156.36      138.40      4.68 o 
  -1   0   7       44.90       53.98      5.06 o 
   0   0   7      394.23      420.39      7.41 o 
   1   0   7      233.70      263.42      4.94 o 
   2   0   7      189.70      216.41      4.19 o 
   3   0   7       21.52       18.46      2.22 o 
   4   0   7        0.18        0.21      0.53 o 
   5   0   7      486.91      474.83      8.71 o 
   6   0   7      113.57      121.15      4.58 o 
   7   0   7      335.95      319.58      8.94 o 
   8   0   7      152.37      159.04      6.00 o 
   9   0   7       22.33       26.76      3.98 o 
  10   0   7       48.53       47.37      5.06 o 
  11   0   7      237.84      242.26     12.29 o 
  -8   1   7        4.84        4.34      3.62 o 
  -7   1   7       11.61       13.02      3.98 o 
  -6   1   7       13.68        9.04      2.89 o 
  -5   1   7        6.03        5.42      1.79 o 
  -4   1   7        6.94        7.12      2.35 o 
  -3   1   7      477.64      507.59      9.63 o 
  -2   1   7      122.86      156.49      3.90 o 
  -1   1   7      259.19      285.88      5.63 o 
   0   1   7        0.95        2.03      0.99 o 
   1   1   7      141.35       95.93      3.01 o 
   2   1   7      318.56      323.10      5.84 o 
   3   1   7     3512.30     3773.57     56.24 o 
   4   1   7     1386.20     1448.42     22.48 o 
   5   1   7     1986.81     1885.05     29.09 o 
   6   1   7       85.88       82.52      2.71 o 
   7   1   7      288.70      295.50      6.67 o 
   8   1   7      249.12      241.54     10.85 o 
   9   1   7       31.55       44.47      5.06 o 
  10   1   7        4.77        2.53      2.53 o 
  11   1   7       36.50       31.82      5.06 o 
  -8   2   7       11.96       10.49      3.98 o 
  -7   2   7      411.21      408.23     17.36 o 
  -6   2   7      186.49      181.15     10.12 o 
  -5   2   7      194.08      198.82      7.03 o 
  -4   2   7       13.52       11.89      1.90 o 
  -3   2   7        2.30        0.92      1.13 o 
  -2   2   7       43.35       44.77      2.71 o 
  -1   2   7      527.72      579.62     10.04 o 
   0   2   7      363.33      391.85      8.16 o 
   1   2   7      920.77     1056.71     16.76 o 
   2   2   7       73.44       78.52      2.09 o 
   3   2   7      132.83      120.06      2.86 o 
   4   2   7      198.66      212.66      4.51 o 
   5   2   7       20.12       17.89      1.25 o 
   6   2   7     1827.13     1832.90     28.76 o 
   7   2   7       15.27       15.17      1.81 o 
   8   2   7     1206.78     1186.61     23.97 o 
   9   2   7       65.04       61.83      5.42 o 
  10   2   7      140.07      141.38      8.68 o 
  11   2   7        0.24        1.45      2.89 o 
  12   2   7       74.01      104.14      8.32 o 
  -7   3   7      225.75      225.99     12.29 o 
  -6   3   7      286.35      273.55     15.37 o 
  -5   3   7       55.22       53.11      3.81 o 
  -4   3   7      678.93      705.29     16.68 o 
  -3   3   7      214.53      182.72      6.23 o 
  -2   3   7       21.60       25.23      2.26 o 
  -1   3   7       15.52       22.15      3.44 o 
   0   3   7        2.20        4.33      1.13 o 
   1   3   7      418.33      432.29     10.45 o 
   2   3   7       64.39       71.55      2.06 o 
   4   3   7     3305.75     3626.75     54.46 o 
   5   3   7      372.65      385.84      7.42 o 
   6   3   7      196.52      197.27     14.44 o 
   7   3   7      951.02      966.07     16.44 o 
   8   3   7      919.08      921.49     19.35 o 
   9   3   7      229.63      235.59      7.59 o 
  10   3   7       32.92       30.95      3.04 o 
  11   3   7        3.00       -1.45      2.53 o 
  12   3   7      100.94      154.03     10.49 o 
  -7   4   7      129.75      142.10      9.76 o 
  -6   4   7      307.49      321.26     10.47 o 
  -5   4   7       32.53       28.10      3.19 o 
  -4   4   7     1378.77     1347.51     28.51 o 
  -3   4   7      144.70      170.92      6.23 o 
  -2   4   7      270.27      240.09      7.30 o 
  -1   4   7      468.26      476.18     16.99 o 
   0   4   7        8.21        5.05      1.20 o 
   1   4   7       20.76       15.53      1.81 o 
   2   4   7      162.36      161.77      3.54 o 
   3   4   7       71.07       60.92      2.77 o 
   4   4   7        1.93        4.17      0.93 o 
   5   4   7      217.53      221.74      5.03 o 
   6   4   7        7.42        7.96      1.45 o 
   7   4   7      320.89      352.36      7.41 o 
   8   4   7      487.00      492.97     11.94 o 
   9   4   7       80.89       86.95      4.17 o 
  10   4   7      187.33      200.31      7.95 o 
  11   4   7       26.75       25.28      3.07 o 
  12   4   7       89.03      111.73      9.04 o 
  -6   5   7        2.90        3.53      2.16 o 
  -5   5   7       24.65       30.88      3.44 o 
  -4   5   7      106.48      113.28      5.46 o 
  -3   5   7      835.91      796.60     18.43 o 
  -2   5   7       43.06       31.76      2.87 o 
  -1   5   7     1306.34     1225.06     25.38 o 
   0   5   7       15.44       12.86      2.17 o 
   1   5   7       42.15       43.51      2.60 o 
   2   5   7      559.38      553.32     26.03 o 
   3   5   7        7.18        6.66      1.66 o 
   4   5   7      171.64      183.88      4.36 o 
   5   5   7       42.62       45.96      2.97 o 
   6   5   7       22.85       22.92      2.05 o 
   7   5   7        2.27        1.08      1.28 o 
   8   5   7       45.09       39.69      3.62 o 
   9   5   7        0.69        0.36      1.81 o 
  10   5   7      107.59      114.69      5.30 o 
  11   5   7       18.06       22.50      3.04 o 
  12   5   7        1.39        1.27      2.00 o 
  -5   6   7        7.51        7.61      3.62 o 
  -4   6   7        8.43        8.80      2.16 o 
  -3   6   7       64.59       67.86      4.17 o 
  -2   6   7      230.16      212.59      7.30 o 
  -1   6   7       51.32       42.59      3.21 o 
   0   6   7       96.28       91.50      4.08 o 
   1   6   7      254.80      247.68      9.04 o 
   2   6   7      150.79      132.54      4.88 o 
   3   6   7        0.02       -1.02      1.02 o 
   4   6   7        4.88        4.90      1.39 o 
   5   6   7       27.17       27.14      1.88 o 
   6   6   7        6.48        4.96      1.81 o 
   7   6   7       32.27       37.21      3.62 o 
   8   6   7        3.80        5.81      1.65 o 
   9   6   7       27.56       28.26      3.44 o 
  10   6   7        3.81        4.99      2.00 o 
  11   6   7       37.33       40.70      3.73 o 
  12   6   7        0.01        1.08      2.00 o 
  -4   7   7       47.35       45.08      5.42 o 
  -3   7   7       48.21       36.42      3.47 o 
  -2   7   7       30.09       36.77      3.28 o 
  -1   7   7        0.00        0.60      2.53 o 
   0   7   7      264.65      255.55      7.99 o 
   1   7   7      153.91      141.81      5.47 o 
   2   7   7      234.09      238.07      7.30 o 
   3   7   7        1.51        0.07      1.39 o 
   4   7   7        0.29        1.16      1.20 o 
   5   7   7       74.76       78.67      3.73 o 
   6   7   7        3.05        2.35      1.66 o 
   7   7   7       53.46       57.13      3.19 o 
   8   7   7       50.44       51.23      3.39 o 
   9   7   7       21.82       25.41      2.78 o 
  10   7   7        0.90        1.67      1.65 o 
  11   7   7       14.16       18.46      3.44 o 
  -3   8   7       51.71       54.21      4.26 o 
  -2   8   7        0.52        3.72      1.74 o 
  -1   8   7       30.11       34.25      3.21 o 
   0   8   7       58.01       51.25      3.47 o 
   1   8   7      221.75      198.10      7.59 o 
   2   8   7       45.36       50.84      3.47 o 
   3   8   7       47.18       41.26      3.13 o 
   4   8   7       90.54       85.34      4.17 o 
   5   8   7       76.47       80.72      4.16 o 
   6   8   7        0.36        0.36      1.81 o 
   7   8   7       54.56       66.89      5.06 o 
   8   8   7      126.52      139.37      5.61 o 
   9   8   7        6.24        8.10      2.16 o 
  10   8   7        3.43        0.58      1.81 o 
  11   8   7       28.86       36.42      4.16 o 
  -2   9   7        6.68        6.31      2.26 o 
  -1   9   7        0.39        0.00      1.47 o 
   0   9   7       14.44       13.59      3.62 o 
   1   9   7       12.80       13.82      2.41 o 
   2   9   7        3.78        4.64      1.65 o 
   3   9   7       95.45      100.12      4.86 o 
   4   9   7      144.63      145.09      5.73 o 
   5   9   7       34.87       39.51      3.80 o 
   6   9   7      122.60      131.98      7.23 o 
   7   9   7       57.09       58.94      5.06 o 
   8   9   7       36.62       41.94      4.70 o 
   9   9   7       14.41       12.29      3.62 o 
  10   9   7        3.33        2.32      2.16 o 
  -1  10   7        1.24        2.71      2.71 o 
   0  10   7        0.00        1.08      2.89 o 
   1  10   7       22.31       24.28      3.01 o 
   2  10   7       24.34       20.58      2.74 o 
   3  10   7       92.26       92.22      4.78 o 
   4  10   7       46.54       49.78      3.73 o 
   5  10   7        6.80        5.81      2.00 o 
   6  10   7        6.09        6.51      2.89 o 
   7  10   7      155.60      164.16      8.68 o 
   8  10   7       10.90       10.49      3.25 o 
   9  10   7       15.31       13.02      3.62 o 
   1  11   7        9.41        8.37      4.34 o 
   2  11   7       12.31       15.31      2.68 o 
   3  11   7        3.01        3.21      1.86 o 
   4  11   7        7.83        9.11      3.07 o 
   5  11   7        1.48        2.17      2.53 o 
   6  11   7        3.02        5.79      2.53 o 
   7  11   7       15.34       17.36      3.62 o 
   8  11   7        2.09        1.08      2.89 o 
  -3 -11   8        0.79        0.36      2.89 o 
  -2 -11   8        4.04        2.89      2.89 o 
  -1 -11   8        0.15       -0.90      2.00 o 
   0 -11   8        7.74       11.53      4.70 o 
  -6 -10   8       25.33       30.37      5.79 o 
  -5 -10   8        2.24        5.42      3.25 o 
  -4 -10   8        3.40        6.15      3.25 o 
  -3 -10   8        6.01        3.98      3.25 o 
  -2 -10   8        1.30        3.98      2.53 o 
  -1 -10   8        1.94        2.75      1.81 o 
   0 -10   8        1.35        2.64      2.35 o 
   1 -10   8       16.67       13.85      4.16 o 
   2 -10   8        0.62        1.45      1.81 o 
   3 -10   8       52.16       65.08      7.95 o 
  -7  -9   8       23.85       16.99      4.70 o 
  -6  -9   8        0.56        0.36      2.89 o 
  -5  -9   8      318.00      343.14     15.55 o 
  -4  -9   8       39.56       36.88      5.06 o 
  -3  -9   8      131.47      126.92      7.95 o 
  -2  -9   8        1.86        1.08      2.53 o 
  -1  -9   8       25.25       25.52      2.78 o 
   0  -9   8       29.88       32.47      3.13 o 
   1  -9   8        0.02        1.00      1.65 o 
   2  -9   8      118.01      116.96      5.55 o 
   3  -9   8       20.19       19.58      2.74 o 
   4  -9   8        7.82        8.80      2.89 o 
  -7  -8   8        0.80        2.10      2.00 o 
  -6  -8   8        8.90       15.19      3.98 o 
  -5  -8   8       49.85       39.41      5.06 o 
  -4  -8   8       75.33       67.25      5.79 o 
  -3  -8   8       40.64       32.18      4.34 o 
  -2  -8   8      531.27      502.36     13.01 o 
  -1  -8   8       19.92       19.67      2.52 o 
   0  -8   8        0.53        0.54      1.53 o 
   1  -8   8       48.42       54.20      3.73 o 
   2  -8   8      144.10      147.26      6.69 o 
   3  -8   8      161.46      154.10      6.15 o 
   4  -8   8        0.31        0.07      1.81 o 
   5  -8   8       23.92       16.43      2.60 o 
   6  -8   8       13.29       14.10      4.70 o 
  -8  -7   8        3.44        1.47      2.00 o 
  -7  -7   8        5.58        3.16      3.62 o 
  -6  -7   8        0.41        1.61      2.53 o 
  -5  -7   8        0.90       -0.43      1.39 o 
  -4  -7   8        8.92        8.68      2.89 o 
  -3  -7   8       61.95       61.11      5.06 o 
  -2  -7   8      177.58      157.45      5.86 o 
  -1  -7   8       22.25       26.91      2.68 o 
   0  -7   8      380.26      331.45      9.37 o 
   1  -7   8      177.25      145.52      5.65 o 
   2  -7   8       20.30       17.59      2.41 o 
   3  -7   8        0.64        3.59      1.65 o 
   4  -7   8       68.52       58.68      3.67 o 
   5  -7   8       53.69       55.73      3.80 o 
   6  -7   8       12.02        8.89      2.34 o 
   7  -7   8        0.81       -1.18      4.70 o 
  -8  -6   8        0.06       -0.35      1.52 o 
  -7  -6   8        0.77        0.44      1.38 o 
  -6  -6   8       29.27       31.34      3.13 o 
  -5  -6   8        0.64       -0.72      2.17 o 
  -4  -6   8        0.00       -1.02      1.02 o 
  -3  -6   8       94.70       89.13      4.09 o 
  -2  -6   8        0.01        1.99      1.28 o 
  -1  -6   8       45.61       37.85      5.24 o 
   0  -6   8        6.45        5.59      1.65 o 
   1  -6   8       13.91       16.47      2.07 o 
   2  -6   8        4.88        7.45      1.74 o 
   3  -6   8        7.19        6.85      1.74 o 
   4  -6   8       14.21       13.94      2.71 o 
   5  -6   8        0.84        1.34      1.53 o 
   6  -6   8        0.16        1.96      1.74 o 
   7  -6   8        1.94        2.42      2.00 o 
   8  -6   8        3.86        2.11      2.07 o 
  -8  -5   8        0.18        0.23      1.38 o 
  -7  -5   8        2.46        2.12      1.52 o 
  -6  -5   8      161.55      180.60      7.37 o 
  -5  -5   8       22.19       18.29      1.91 o 
  -4  -5   8       20.04       22.80      1.94 o 
  -3  -5   8      180.97      172.91      5.06 o 
  -2  -5   8        0.14       -0.90      1.02 o 
  -1  -5   8      107.33      117.48      4.58 o 
   0  -5   8       22.28       18.65      2.00 o 
   1  -5   8        0.01        0.72      1.28 o 
   2  -5   8      149.86      152.34      5.39 o 
   3  -5   8       31.34       34.99      3.62 o 
   4  -5   8       20.04       16.67      2.17 o 
   5  -5   8        7.14        5.48      1.53 o 
   6  -5   8       19.67       19.01      2.41 o 
   7  -5   8       21.46       19.56      2.60 o 
   8  -5   8       23.95       24.48      3.01 o 
  -9  -4   8       45.86       43.77      3.41 o 
  -8  -4   8        5.17        3.61      1.64 o 
  -7  -4   8      189.07      196.34      8.10 o 
  -6  -4   8      154.40      169.44      5.21 o 
  -5  -4   8        5.01        2.01      1.07 o 
  -4  -4   8       45.82       42.11      2.28 o 
  -3  -4   8       24.56       27.37      3.44 o 
  -2  -4   8      323.37      349.90      6.06 o 
  -1  -4   8       49.69       45.20      2.78 o 
   0  -4   8      969.92      987.27     20.74 o 
   1  -4   8       84.32       89.92      4.34 o 
   2  -4   8        6.08        3.29      1.13 o 
   3  -4   8       70.25       77.31      7.59 o 
   4  -4   8       16.70       12.16      1.81 o 
   5  -4   8       87.19       88.61      4.08 o 
   6  -4   8       34.16       41.83      2.94 o 
   7  -4   8       35.12       31.35      3.01 o 
   8  -4   8       12.48       16.39      2.46 o 
   9  -4   8        4.03        2.31      1.81 o 
  -9  -3   8        2.15       -1.21      1.90 o 
  -8  -3   8       15.35       14.00      2.22 o 
  -7  -3   8       26.17       31.02      2.71 o 
  -6  -3   8      282.90      303.98      7.44 o 
  -5  -3   8        1.52        0.83      0.96 o 
  -4  -3   8      121.48      110.95      3.61 o 
  -3  -3   8        0.41        0.92      1.00 o 
  -2  -3   8      573.40      605.02      9.22 o 
  -1  -3   8        1.83        2.61      1.07 o 
   0  -3   8        1.99        1.63      1.02 o 
   1  -3   8      330.52      315.67      8.07 o 
   2  -3   8       77.84       70.85      3.21 o 
   3  -3   8      100.66       92.07      3.73 o 
   4  -3   8        1.32        0.72      1.02 o 
   5  -3   8        0.18        0.52      1.13 o 
   6  -3   8       25.62       22.12      2.34 o 
   7  -3   8        3.40        2.56      1.47 o 
   8  -3   8        0.05        0.50      1.81 o 
   9  -3   8       60.69       77.01      4.52 o 
  10  -3   8       23.84       21.69      3.98 o 
  -8  -2   8        7.46        9.40      2.56 o 
  -7  -2   8       28.57       33.95      2.71 o 
  -6  -2   8      502.14      521.09     10.71 o 
  -5  -2   8      118.64      114.26      6.87 o 
  -4  -2   8        2.18        2.05      1.04 o 
  -3  -2   8        3.84        4.59      1.22 o 
  -2  -2   8       32.39       39.96      2.17 o 
  -1  -2   8       43.64       43.90      2.51 o 
   0  -2   8      361.02      348.10      6.60 o 
   1  -2   8      249.63      254.37      6.69 o 
   2  -2   8        4.54        4.26      1.13 o 
   3  -2   8      148.82      148.29      4.86 o 
   4  -2   8       37.73       36.27      2.41 o 
   5  -2   8       11.39        6.91      1.45 o 
   6  -2   8       17.71       16.96      2.00 o 
   7  -2   8       53.25       57.27      3.39 o 
   8  -2   8        0.37       -0.10      1.39 o 
   9  -2   8        5.57        4.10      1.90 o 
  10  -2   8        2.33        3.98      2.53 o 
  -8  -1   8        0.06       -0.18      1.79 o 
  -7  -1   8        2.66        0.72      2.53 o 
  -6  -1   8      251.45      247.09      8.05 o 
  -5  -1   8        0.20        1.08      1.28 o 
  -4  -1   8      169.44      191.93      5.08 o 
  -3  -1   8      301.83      310.17      6.74 o 
  -2  -1   8       99.19      105.84      3.17 o 
   0  -1   8        1.52        1.81      0.68 o 
   1  -1   8       93.43       89.84      2.43 o 
   2  -1   8      133.11      143.93      3.07 o 
   3  -1   8      177.91      188.01      5.47 o 
   4  -1   8      294.47      288.30      9.22 o 
   5  -1   8        0.85        0.90      1.27 o 
   6  -1   8       42.30       31.62      2.60 o 
   7  -1   8        4.97        4.42      1.65 o 
   8  -1   8        1.21        0.03      1.39 o 
   9  -1   8        7.19        8.79      2.05 o 
  10  -1   8        7.72       13.02      3.25 o 
  11  -1   8       16.36       16.99      3.98 o 
  -8   0   8       53.54       57.85      6.87 o 
  -7   0   8        3.88        0.72      2.53 o 
  -6   0   8        2.25        2.17      2.53 o 
  -5   0   8       52.02       52.43      5.06 o 
  -4   0   8       78.78       75.75      3.12 o 
  -3   0   8        8.55        8.99      1.22 o 
  -2   0   8      219.13      245.55      7.00 o 
  -1   0   8        2.94        2.84      1.29 o 
   0   0   8        3.22        1.52      0.87 o 
   1   0   8       31.42       34.89      1.50 o 
   2   0   8      180.41      184.26      3.87 o 
   3   0   8      398.42      424.01      7.45 o 
   4   0   8       85.42       77.61      3.25 o 
   5   0   8      207.88      193.02      5.91 o 
   6   0   8      352.74      330.44      8.90 o 
   7   0   8      103.83      114.42      4.84 o 
   8   0   8      248.41      253.17      7.91 o 
   9   0   8        6.74       10.12      3.25 o 
  10   0   8       19.30       20.25      3.98 o 
  11   0   8        1.22       -0.36      2.53 o 
  -8   1   8        0.84        3.98      3.25 o 
  -7   1   8       25.91       35.07      5.42 o 
  -6   1   8        0.41        0.00      2.17 o 
  -5   1   8      130.33      122.72      8.68 o 
  -4   1   8        0.86        0.90      1.28 o 
  -3   1   8       29.26       26.05      2.42 o 
  -2   1   8       33.36       31.69      1.72 o 
  -1   1   8      551.53      531.90      9.49 o 
   0   1   8        0.06        0.05      0.78 o 
   1   1   8      635.81      664.23     13.98 o 
   2   1   8        3.99        4.10      0.68 o 
   3   1   8      150.06      155.60      3.44 o 
   4   1   8      288.79      285.35      5.59 o 
   5   1   8       25.63       27.98      3.36 o 
   6   1   8        9.43        8.45      1.65 o 
   7   1   8       42.38       39.02      2.93 o 
   8   1   8      246.77      247.81      7.80 o 
   9   1   8        7.95        6.51      2.89 o 
  10   1   8        6.94        6.87      2.89 o 
  11   1   8       84.89       95.10      7.59 o 
  -7   2   8        7.52       10.85      3.98 o 
  -6   2   8       34.97       41.58      5.42 o 
  -5   2   8        2.77        0.18      1.53 o 
  -4   2   8        1.60        4.26      1.65 o 
  -3   2   8       13.96       15.91      2.26 o 
  -2   2   8       67.54       65.11      3.98 o 
  -1   2   8      111.95      118.44      4.34 o 
   0   2   8       49.12       47.47      1.81 o 
   1   2   8        3.67        5.87      1.21 o 
   2   2   8       85.30       75.20      3.92 o 
   3   2   8       25.92       23.85      1.36 o 
   4   2   8       63.56       57.94      1.96 o 
   5   2   8       10.18        9.09      1.03 o 
   6   2   8       17.91       21.12      1.53 o 
   7   2   8       21.81       22.41      2.38 o 
   8   2   8       25.61       18.46      7.77 o 
   9   2   8       23.82       26.03      3.98 o 
  10   2   8        0.60        1.45      2.53 o 
  11   2   8       83.04       81.72      7.23 o 
  -7   3   8       53.08       44.11      6.15 o 
  -6   3   8       49.05       51.34      5.79 o 
  -5   3   8       86.52       96.93      5.09 o 
  -4   3   8      115.43      110.19      5.24 o 
  -3   3   8       91.77       89.29      4.43 o 
  -2   3   8       40.90       28.30      2.60 o 
  -1   3   8        0.35        1.74      1.27 o 
   0   3   8        4.43        4.19      1.20 o 
   1   3   8       16.45       20.62      1.28 o 
   2   3   8       34.07       36.03      1.93 o 
   3   3   8      224.92      217.22      4.56 o 
   4   3   8        1.58        3.00      1.39 o 
   5   3   8       63.59       71.41      2.51 o 
   6   3   8       29.91       32.19      1.86 o 
   7   3   8       27.67       28.29      2.54 o 
   8   3   8      626.83      617.81     13.85 o 
   9   3   8       60.80       66.89      5.79 o 
  10   3   8       39.38       35.80      5.06 o 
  11   3   8        0.07       -1.08      2.89 o 
  12   3   8      158.48      184.41     11.21 o 
  -6   4   8       20.96       21.27      3.19 o 
  -5   4   8       71.15       73.11      4.72 o 
  -4   4   8      433.86      438.05     12.20 o 
  -3   4   8      584.15      551.80     15.19 o 
  -2   4   8       85.99       98.21      4.52 o 
  -1   4   8     1697.92     1582.74     35.62 o 
   0   4   8      319.69      312.18      8.25 o 
   1   4   8       54.80       54.16      2.94 o 
   2   4   8        9.15        7.44      1.81 o 
   3   4   8      169.44      182.43      4.01 o 
   4   4   8      488.13      543.76      9.74 o 
   5   4   8        2.37        0.84      0.91 o 
   6   4   8        0.42        2.73      0.96 o 
   7   4   8       72.62       77.22      3.55 o 
   8   4   8       54.16       51.43      3.13 o 
   9   4   8       23.76       20.62      2.34 o 
  10   4   8       97.27       93.65      7.23 o 
  11   4   8       60.41       64.72      6.87 o 
  12   4   8        1.48        6.87      3.62 o 
  -5   5   8       11.12       11.87      2.56 o 
  -4   5   8       59.99       60.74      4.17 o 
  -3   5   8       47.29       50.08      3.73 o 
  -2   5   8      110.93      105.85      4.86 o 
  -1   5   8      965.28      927.96     20.28 o 
   0   5   8     1478.07     1389.00     28.26 o 
   1   5   8      666.10      619.59     20.79 o 
   2   5   8     4943.83     4589.72     84.88 o 
   3   5   8        3.59        2.97      1.13 o 
   4   5   8        0.57        0.83      0.79 o 
   5   5   8       95.58       99.73      3.14 o 
   6   5   8      116.87       98.80      3.29 o 
   7   5   8      718.37      705.57     23.32 o 
   8   5   8      196.03      182.00      8.14 o 
   9   5   8       35.33       33.23      2.93 o 
  10   5   8       29.57       27.25      2.87 o 
  11   5   8        5.58        9.04      3.62 o 
  12   5   8      157.95      177.90     11.57 o 
  -5   6   8       55.48       60.15      4.68 o 
  -4   6   8        1.69       -0.83      1.53 o 
  -3   6   8       75.94       85.64      4.86 o 
  -2   6   8      159.59      130.31      5.65 o 
  -1   6   8      416.96      433.55     11.55 o 
   0   6   8      733.58      692.80     16.15 o 
   1   6   8       20.11       18.89      2.35 o 
   2   6   8      874.06      835.43     18.31 o 
   3   6   8      271.90      265.57      7.47 o 
   4   6   8      605.03      578.85     22.42 o 
   5   6   8      434.08      429.48     16.45 o 
   6   6   8       99.06       82.19      3.35 o 
   7   6   8        7.60        8.95      1.79 o 
   8   6   8        1.79       -0.36      1.28 o 
   9   6   8        7.44       13.69      3.62 o 
  10   6   8      138.70      155.11      7.41 o 
  11   6   8        0.16       -0.65      2.35 o 
  -4   7   8        3.16        3.64      2.71 o 
  -3   7   8       33.67       32.90      3.47 o 
  -2   7   8      195.43      185.13      7.12 o 
  -1   7   8       64.53       54.52      4.00 o 
   0   7   8        0.34        0.00      1.39 o 
   1   7   8       68.43       70.76      4.00 o 
   2   7   8     2119.69     2080.42     40.98 o 
   3   7   8     1200.68     1173.12     24.55 o 
   4   7   8      166.77      170.99      5.91 o 
   5   7   8      345.58      342.59      9.30 o 
   6   7   8      350.63      344.40     10.49 o 
   7   7   8       12.11        9.56      1.90 o 
   8   7   8       22.17       18.66      3.25 o 
   9   7   8        6.28        4.65      1.90 o 
  10   7   8        1.25        1.34      1.65 o 
  11   7   8        0.00        0.00      1.79 o 
  -3   8   8       96.08      116.00      6.17 o 
  -2   8   8        6.37        4.14      2.00 o 
  -1   8   8      118.45      120.98      5.73 o 
   0   8   8       16.61       15.71      3.62 o 
   1   8   8       39.51       42.42      3.28 o 
   2   8   8      356.20      352.27      9.99 o 
   3   8   8        2.27        0.84      1.47 o 
   4   8   8       39.52       35.84      2.94 o 
   5   8   8      117.97      126.15      5.60 o 
   6   8   8       40.65       47.00      3.29 o 
   7   8   8      125.76      115.71      6.87 o 
   8   8   8       53.70       67.98      5.42 o 
   9   8   8       35.02       34.82      3.80 o 
  10   8   8        2.72       -0.18      1.79 o 
  11   8   8       17.53       17.59      3.04 o 
  -1   9   8        1.65        2.80      2.17 o 
   0   9   8        7.59        5.36      2.07 o 
   1   9   8        2.10        2.74      1.74 o 
   2   9   8        2.78        1.39      1.65 o 
   3   9   8       37.57       31.70      4.70 o 
   4   9   8       63.71       66.93      5.60 o 
   5   9   8       46.43       54.87      3.73 o 
   6   9   8       90.41       83.53      5.79 o 
   7   9   8       10.54       20.61      3.62 o 
   8   9   8        1.57        1.45      2.53 o 
   9   9   8       46.80       45.92      5.06 o 
  10   9   8       50.50       54.96      5.42 o 
   0  10   8        0.12        3.39      6.33 o 
   1  10   8        0.03        0.41      1.74 o 
   2  10   8        1.92       -0.33      1.53 o 
   3  10   8       26.61       25.92      2.94 o 
   4  10   8       16.74       15.66      2.60 o 
   5  10   8       82.13       93.44      5.79 o 
   6  10   8        0.05        0.00      2.17 o 
   7  10   8       33.01       27.12      3.98 o 
   8  10   8        5.73        9.04      3.25 o 
   9  10   8        9.49        7.59      3.25 o 
   3  11   8        1.80        2.24      1.90 o 
   4  11   8        1.95        2.10      2.00 o 
   5  11   8        0.09        1.81      2.53 o 
   6  11   8        1.09       -1.08      2.53 o 
   7  11   8       10.49        7.59      3.25 o 
  -4 -10   9        7.31       20.61      4.34 o 
  -3 -10   9        0.01        2.53      2.89 o 
  -2 -10   9        0.24        0.36      2.17 o 
  -1 -10   9       49.53       41.63      3.81 o 
   0 -10   9        4.02        4.98      2.16 o 
   1 -10   9        5.62        8.83      2.60 o 
   2 -10   9      101.32      111.69      5.81 o 
  -6  -9   9       10.54        9.40      3.98 o 
  -5  -9   9        1.33        2.17      2.89 o 
  -4  -9   9        0.02       -0.36      2.53 o 
  -3  -9   9        0.22        0.36      2.17 o 
  -2  -9   9       39.97       36.88      4.70 o 
  -1  -9   9       57.92       57.90      4.07 o 
   0  -9   9      212.94      175.07      7.41 o 
   1  -9   9       22.60       30.29      3.44 o 
   2  -9   9        0.09       -1.08      1.79 o 
   3  -9   9        1.92        1.18      1.86 o 
   4  -9   9       12.07        9.40      2.60 o 
  -7  -8   9        3.57        6.87      3.98 o 
  -6  -8   9       51.04       65.81      6.87 o 
  -5  -8   9       65.83       85.70      7.23 o 
  -4  -8   9       11.14        5.06      2.89 o 
  -3  -8   9        5.19        5.42      2.53 o 
  -2  -8   9       49.78       34.58      3.19 o 
  -1  -8   9      174.82      154.95      6.23 o 
   0  -8   9        9.50        5.72      2.00 o 
   1  -8   9      103.89       87.98      4.60 o 
   2  -8   9       38.95       39.05      3.28 o 
   3  -8   9       15.05       14.58      2.41 o 
   4  -8   9      194.68      190.88     11.93 o 
   5  -8   9       50.38       49.36      6.33 o 
  -7  -7   9      119.78      127.90      6.23 o 
  -6  -7   9       38.75       42.31      5.42 o 
  -5  -7   9        1.24        1.45      2.53 o 
  -4  -7   9        6.10        1.45      2.17 o 
  -3  -7   9       14.42        8.32      2.89 o 
  -2  -7   9      123.08      117.83      5.09 o 
  -1  -7   9      133.92      116.91      5.09 o 
   0  -7   9      174.16      157.72      7.77 o 
   1  -7   9      565.35      481.14     12.50 o 
   2  -7   9        9.69        8.57      2.00 o 
   3  -7   9      160.56      156.98      7.41 o 
   4  -7   9       23.22       16.74      2.46 o 
   5  -7   9        2.92        2.10      1.81 o 
   6  -7   9        3.62        5.08      2.35 o 
  -8  -6   9        0.71        3.32      2.46 o 
  -7  -6   9      118.05      127.55      4.92 o 
  -6  -6   9       15.63       16.79      2.42 o 
  -5  -6   9       24.54       26.49      2.78 o 
  -4  -6   9       34.96       31.82      4.34 o 
  -3  -6   9       21.03       21.69      3.62 o 
  -2  -6   9       13.83       12.18      2.05 o 
  -1  -6   9       43.38       39.14      3.62 o 
   0  -6   9        9.65        3.07      1.53 o 
   1  -6   9      316.12      246.76      7.56 o 
   2  -6   9      158.65      136.08      5.39 o 
   3  -6   9      160.18      144.11      5.55 o 
   4  -6   9      285.62      248.94      7.81 o 
   5  -6   9       18.21       18.17      2.46 o 
   6  -6   9        2.07        0.14      1.99 o 
   7  -6   9        1.46        1.87      2.71 o 
  -8  -5   9       56.75       72.30      4.09 o 
  -7  -5   9      112.20      128.33      4.94 o 
  -6  -5   9      778.66      822.71     15.36 o 
  -5  -5   9        3.09        4.10      1.46 o 
  -4  -5   9      129.02      119.27      3.96 o 
  -3  -5   9       13.98       15.45      3.98 o 
  -2  -5   9       18.74       24.24      3.80 o 
  -1  -5   9        3.14        4.34      1.53 o 
   0  -5   9        9.17        8.79      1.74 o 
   1  -5   9        0.19       -1.45      1.81 o 
   2  -5   9        4.06        1.74      1.39 o 
   3  -5   9       21.40       15.20      2.07 o 
   4  -5   9       52.27       35.65      3.07 o 
   5  -5   9       10.87       12.88      2.07 o 
   6  -5   9       38.36       43.80      3.34 o 
   7  -5   9      103.38      111.45      5.28 o 
   8  -5   9        9.20        9.11      2.34 o 
  -8  -4   9        0.01       -0.85      1.43 o 
  -7  -4   9        1.80        1.89      1.52 o 
  -6  -4   9      544.19      555.29     11.40 o 
  -5  -4   9       25.03       30.42      3.65 o 
  -4  -4   9       18.33       19.13      1.80 o 
  -3  -4   9      162.34      165.79      5.88 o 
  -2  -4   9        5.57        5.92      1.65 o 
  -1  -4   9       38.76       34.39      2.68 o 
   0  -4   9       90.37       80.18      3.81 o 
   1  -4   9       16.52       13.76      1.81 o 
   2  -4   9       65.81       62.18      3.21 o 
   3  -4   9       12.31       13.30      1.86 o 
   4  -4   9       13.47        8.44      1.99 o 
   5  -4   9       10.70        8.37      1.81 o 
   6  -4   9        4.45       -0.54      1.28 o 
   7  -4   9       56.78       54.87      3.81 o 
   8  -4   9        0.89        0.72      1.74 o 
   9  -4   9       29.90       33.17      3.47 o 
  -8  -3   9        4.80        3.16      2.15 o 
  -7  -3   9       69.69       74.55      4.42 o 
  -6  -3   9      101.98      102.86      4.10 o 
  -5  -3   9       20.37       21.90      2.09 o 
  -4  -3   9        0.00       -0.12      1.04 o 
  -3  -3   9      175.74      182.56      4.11 o 
  -2  -3   9      170.95      163.36      3.91 o 
  -1  -3   9      124.44      102.95      7.59 o 
   0  -3   9        0.13       -1.02      1.02 o 
   1  -3   9       87.08       83.58      3.73 o 
   2  -3   9       33.48       29.40      2.34 o 
   3  -3   9      753.25      739.38     16.47 o 
   4  -3   9      101.94      101.60      7.23 o 
   5  -3   9       78.53       77.22      3.91 o 
   6  -3   9       92.64       94.77      4.41 o 
   7  -3   9      155.82      155.42      5.99 o 
   8  -3   9       18.08       19.01      2.52 o 
   9  -3   9        0.37       -0.26      1.74 o 
  10  -3   9       10.99        6.51      2.89 o 
  -8  -2   9        2.04        1.83      1.90 o 
  -7  -2   9       27.43       26.83      3.19 o 
  -6  -2   9      172.53      176.96      7.21 o 
  -5  -2   9       66.84       75.21      5.79 o 
  -4  -2   9       13.68       12.64      1.59 o 
  -3  -2   9       14.21       12.66      1.52 o 
  -2  -2   9        1.14        0.11      1.22 o 
  -1  -2   9      585.19      622.93     11.12 o 
   0  -2   9      113.32      119.29      3.26 o 
   1  -2   9       27.85       25.86      2.00 o 
   2  -2   9      243.59      218.16      6.26 o 
   3  -2   9      177.73      186.35      5.73 o 
   4  -2   9       23.98       20.81      2.00 o 
   5  -2   9       36.18       36.52      2.60 o 
   6  -2   9      376.20      369.44      9.98 o 
   7  -2   9      270.82      284.61      8.59 o 
   8  -2   9        1.01       -0.72      1.39 o 
   9  -2   9       33.21       36.46      3.47 o 
  10  -2   9       51.08       63.64      5.79 o 
  -8  -1   9        8.86        8.14      2.56 o 
  -7  -1   9        3.12        5.42      3.25 o 
  -6  -1   9       85.21       84.61      6.87 o 
  -5  -1   9        2.32        3.89      1.65 o 
  -4  -1   9       14.92       14.85      1.64 o 
  -3  -1   9      121.38      120.72      3.81 o 
  -2  -1   9      335.62      340.51      7.11 o 
  -1  -1   9      441.95      463.96      8.76 o 
   0  -1   9      186.41      185.78      4.36 o 
   1  -1   9      201.46      208.54      4.52 o 
   2  -1   9      129.11      142.90      4.60 o 
   3  -1   9      357.34      372.16      9.30 o 
   4  -1   9       77.43       73.11      3.47 o 
   5  -1   9      425.18      419.98     10.59 o 
   6  -1   9       25.67       25.04      4.34 o 
   7  -1   9      328.05      349.43      9.78 o 
   8  -1   9       95.93      108.80      4.94 o 
   9  -1   9       33.92       36.52      3.29 o 
  10  -1   9        5.64        5.06      2.89 o 
  -7   0   9        3.53        5.79      3.25 o 
  -6   0   9        5.84        6.51      2.89 o 
  -5   0   9       97.78      103.77      7.23 o 
  -4   0   9       25.64       23.53      2.56 o 
  -3   0   9       45.98       39.13      2.20 o 
  -2   0   9       57.84       55.77      6.71 o 
  -1   0   9       33.44       30.37      2.34 o 
   0   0   9       69.24       57.46      2.07 o 
   1   0   9       13.54       17.26      1.17 o 
   2   0   9       44.32       42.57      3.13 o 
   3   0   9      260.20      278.31      7.38 o 
   4   0   9      244.72      232.60      6.52 o 
   5   0   9       18.23       18.43      2.00 o 
   6   0   9      241.60      233.80      7.20 o 
   7   0   9      441.76      432.77     15.19 o 
   8   0   9      874.23      876.95     20.01 o 
  10   0   9        6.75        5.79      2.89 o 
  11   0   9        9.78        3.62      3.25 o 
  -7   1   9        9.42       18.08      4.70 o 
  -6   1   9        0.17        0.00      2.53 o 
  -5   1   9        3.15        1.08      1.65 o 
  -4   1   9       20.33       20.03      2.42 o 
  -3   1   9       69.27       59.68      5.06 o 
  -2   1   9        0.34       -0.87      0.87 o 
  -1   1   9       39.56       47.39      2.15 o 
   0   1   9        6.54        6.80      1.45 o 
   1   1   9        2.35        1.92      0.56 o 
   2   1   9      172.54      165.55      4.44 o 
   3   1   9       50.66       45.91      2.38 o 
   4   1   9      312.44      340.75      6.49 o 
   5   1   9        0.04        0.86      1.63 o 
   6   1   9       15.20       18.81      3.07 o 
   7   1   9       29.60       32.51      2.78 o 
   8   1   9       21.46       17.94      2.56 o 
   9   1   9       73.28       79.55      6.15 o 
  10   1   9      103.55      119.68      7.95 o 
  11   1   9        8.96       10.12      3.62 o 
  -7   2   9       35.76       41.22      6.15 o 
  -6   2   9       42.88       51.34      5.79 o 
  -5   2   9        0.59        0.33      1.65 o 
  -4   2   9        0.12       -0.20      1.39 o 
  -3   2   9      115.72       99.74      4.68 o 
  -2   2   9       18.78       15.47      2.00 o 
  -1   2   9        7.55        3.12      1.39 o 
   0   2   9        1.47        0.21      1.45 o 
   1   2   9       96.63       92.80      2.78 o 
   2   2   9      303.80      309.51      7.07 o 
   3   2   9      202.83      193.80      5.46 o 
   4   2   9       21.34       23.86      1.53 o 
   5   2   9       77.29       82.74      2.80 o 
   6   2   9        2.61        2.71      1.63 o 
   7   2   9       21.49       23.81      2.42 o 
   8   2   9       53.08       53.38      3.55 o 
   9   2   9        7.28        7.23      2.89 o 
  10   2   9        3.41        2.89      2.53 o 
  11   2   9        0.76        2.89      2.89 o 
  -6   3   9        0.00        1.45      2.89 o 
  -5   3   9       29.70       32.98      5.60 o 
  -4   3   9        3.95        4.36      1.90 o 
  -3   3   9       84.20       66.04      9.22 o 
  -2   3   9       29.61       25.17      2.89 o 
  -1   3   9      121.28      122.63      4.86 o 
   0   3   9        0.63       -0.09      0.93 o 
   1   3   9        3.07        4.50      1.26 o 
   2   3   9        0.02       -0.08      0.71 o 
   3   3   9       23.06       25.02      1.52 o 
   4   3   9       58.63       58.33      4.23 o 
   5   3   9      354.33      371.46      7.47 o 
   6   3   9        0.15       -0.18      0.98 o 
   7   3   9        5.97        5.33      1.17 o 
   8   3   9        7.38        2.37      3.25 o 
   9   3   9        4.27        5.42      2.53 o 
  10   3   9        1.19        3.25      2.53 o 
  11   3   9        9.54        6.15      3.25 o 
  -6   4   9        5.70        7.23      3.25 o 
  -5   4   9        0.76       -0.18      1.79 o 
  -4   4   9       11.42       11.65      2.52 o 
  -3   4   9      100.69       95.38      4.78 o 
  -2   4   9       56.47       55.91      4.70 o 
  -1   4   9       18.07       16.46      2.26 o 
   0   4   9        7.77        9.80      1.81 o 
   1   4   9        2.86        4.20      1.81 o 
   2   4   9        0.21        1.12      1.13 o 
   3   4   9       28.18       22.81      2.53 o 
   4   4   9       74.04       67.07      2.60 o 
   5   4   9        1.10        3.49      1.14 o 
   6   4   9      236.43      234.92      7.27 o 
   7   4   9        0.31        0.19      0.96 o 
   8   4   9       98.38      107.86      4.32 o 
   9   4   9       39.31       32.90      4.34 o 
  10   4   9        0.73        1.81      2.53 o 
  11   4   9       18.39       19.53      4.34 o 
  -5   5   9       13.19       14.39      3.04 o 
  -4   5   9       22.61       18.52      5.60 o 
  -3   5   9        0.67        0.15      1.47 o 
  -2   5   9       13.30       16.45      2.52 o 
  -1   5   9        6.71        4.55      1.74 o 
   0   5   9       65.95       63.16      3.54 o 
   1   5   9       92.36       85.67      4.08 o 
   2   5   9       43.29       50.25      3.25 o 
   3   5   9      525.47      528.80     14.64 o 
   4   5   9      138.09      130.89      4.68 o 
   5   5   9      420.17      409.68      8.00 o 
   6   5   9      188.27      180.45      4.74 o 
   7   5   9        4.64        2.59      1.10 o 
   8   5   9       42.26       44.84      2.93 o 
   9   5   9        3.58        3.40      2.35 o 
  10   5   9       95.40      109.56      7.95 o 
  11   5   9        0.24        2.17      2.89 o 
  -4   6   9        0.02       -1.16      1.81 o 
  -3   6   9        9.22       10.93      2.34 o 
  -2   6   9       46.42       46.10      3.80 o 
  -1   6   9       13.52       12.16      2.26 o 
   0   6   9       61.79       64.24      3.81 o 
   1   6   9        3.59        0.95      1.45 o 
   2   6   9      680.37      643.31     14.94 o 
   3   6   9      738.85      731.79     16.50 o 
   4   6   9      229.81      220.47      6.75 o 
   5   6   9      981.59      969.19     20.57 o 
   6   6   9      271.40      280.16      7.91 o 
   7   6   9      163.42      177.89      5.20 o 
   8   6   9       52.10       56.42      4.70 o 
   9   6   9       48.99       48.77      3.44 o 
  10   6   9        8.51       10.09      2.35 o 
  11   6   9       26.46       32.18      5.42 o 
  -3   7   9       22.17       28.34      3.65 o 
  -2   7   9        8.06        6.63      2.26 o 
  -1   7   9        7.11        6.01      2.00 o 
   0   7   9       42.74       49.09      3.54 o 
   1   7   9       77.36       88.44      6.87 o 
   2   7   9       32.03       28.66      2.68 o 
   3   7   9        4.96        6.47      1.90 o 
   4   7   9       19.25       18.83      2.34 o 
   5   7   9     1916.08     1901.60     37.68 o 
   6   7   9      213.10      240.43     16.63 o 
   7   7   9      482.32      466.08     15.55 o 
   8   7   9      523.77      542.03     13.12 o 
   9   7   9      123.20      131.78      5.56 o 
  10   7   9        0.09       -1.47      1.47 o 
  11   7   9        0.55       -1.59      2.17 o 
  -2   8   9       13.05       15.68      3.44 o 
  -1   8   9        0.11        0.46      1.74 o 
   0   8   9      103.31      108.97      5.28 o 
   1   8   9        1.48        1.63      1.99 o 
   2   8   9       25.74       30.41      3.07 o 
   3   8   9        2.85        1.17      1.65 o 
   4   8   9       61.21       68.93      3.88 o 
   5   8   9       67.88       65.10      3.73 o 
   6   8   9      282.26      277.55      8.51 o 
   7   8   9        0.14        3.25      2.17 o 
   8   8   9      601.38      650.49     20.61 o 
   9   8   9       27.07       27.48      3.98 o 
  10   8   9       78.26       84.77     10.49 o 
  -1   9   9        0.05        1.04      1.99 o 
   0   9   9       54.43       69.59      4.60 o 
   1   9   9        7.14        6.88      2.35 o 
   2   9   9       40.68       40.33      3.54 o 
   3   9   9       46.28       43.84      5.60 o 
   4   9   9        1.96       -0.18      1.53 o 
   5   9   9        9.99        9.55      2.26 o 
   6   9   9        0.42        1.36      1.65 o 
   7   9   9      140.59      135.59      7.59 o 
   8   9   9       91.52       94.01      6.51 o 
   9   9   9      168.94      156.93      8.68 o 
   1  10   9       15.11       14.33      2.87 o 
   2  10   9       75.59       77.34      4.94 o 
   3  10   9        1.85        3.01      2.00 o 
   4  10   9        1.14        1.81      1.81 o 
   5  10   9       12.12       13.48      3.98 o 
   6  10   9        0.20        4.34      2.53 o 
   7  10   9        0.02        1.81      2.53 o 
   8  10   9        6.94        3.25      2.89 o 
  -3 -10  10        2.36       -1.08      2.53 o 
  -2 -10  10        1.26        1.81      2.89 o 
  -1 -10  10       65.46       56.41      5.79 o 
   0 -10  10        0.00       -0.14      2.00 o 
   1 -10  10       65.40       70.53      4.86 o 
  -5  -9  10        6.38        9.04      3.98 o 
  -4  -9  10        6.98        4.70      3.25 o 
  -3  -9  10        0.99       -0.36      2.53 o 
  -2  -9  10        2.78        3.98      2.89 o 
  -1  -9  10       28.95       23.63      5.06 o 
   0  -9  10      102.13       94.40      5.79 o 
   1  -9  10        4.41        0.89      2.53 o 
   2  -9  10        0.00        0.07      1.90 o 
   3  -9  10        0.29       -0.74      2.17 o 
  -6  -8  10       19.46       23.14      5.06 o 
  -5  -8  10       11.98       20.61      4.34 o 
  -4  -8  10        0.04        0.36      2.53 o 
  -3  -8  10       36.03       43.03      5.06 o 
  -2  -8  10        0.02        2.53      2.53 o 
  -1  -8  10      111.77      113.58      5.35 o 
   0  -8  10       13.78        9.51      2.26 o 
   1  -8  10       11.95       13.60      2.34 o 
   2  -8  10       11.42       22.96      7.23 o 
   3  -8  10       19.85       14.44      2.68 o 
   4  -8  10       68.62       57.96      4.34 o 
   5  -8  10       18.28       22.91      3.28 o 
  -6  -7  10       47.36       60.38      6.51 o 
  -5  -7  10       25.63       32.18      4.70 o 
  -4  -7  10        2.47        0.36      2.53 o 
  -3  -7  10       73.98       80.63      6.15 o 
  -2  -7  10        2.80        4.52      1.79 o 
  -1  -7  10        0.59        0.58      1.81 o 
   0  -7  10      339.83      313.81      9.37 o 
   1  -7  10        0.16       -1.15      1.39 o 
   2  -7  10       19.55       14.00      2.42 o 
   3  -7  10       11.09        5.15      2.00 o 
   4  -7  10        0.64        0.41      1.74 o 
   5  -7  10        7.79        5.67      2.00 o 
   6  -7  10       49.41       59.98      4.48 o 
  -7  -6  10      281.34      295.40      7.97 o 
  -6  -6  10      275.68      279.87     13.74 o 
  -5  -6  10        0.71        2.17      2.17 o 
  -4  -6  10       32.87       37.60      4.70 o 
  -3  -6  10        7.55        7.23      2.53 o 
  -2  -6  10       83.90       84.59      7.77 o 
  -1  -6  10        4.34        2.35      1.53 o 
   0  -6  10       18.37       17.18      2.34 o 
   1  -6  10        5.80        1.84      1.65 o 
   2  -6  10       12.96       13.78      2.53 o 
   3  -6  10       23.89       24.19      3.07 o 
   4  -6  10      178.74      151.25      5.99 o 
   5  -6  10       45.05       40.60      3.44 o 
   6  -6  10       84.99       75.40      6.33 o 
   7  -6  10       11.81        8.89      2.53 o 
  -7  -5  10       68.18       74.56      4.01 o 
  -6  -5  10       44.02       45.66      3.04 o 
  -5  -5  10       24.56       23.24      2.22 o 
  -4  -5  10      565.61      574.56     20.25 o 
  -3  -5  10      424.93      437.15     15.91 o 
  -2  -5  10       35.87       42.28      3.19 o 
  -1  -5  10       80.56       71.17      5.06 o 
   0  -5  10       39.34       41.60      3.04 o 
   1  -5  10       37.29       30.64      2.60 o 
   2  -5  10       45.21       37.47      2.87 o 
   3  -5  10        1.22        1.08      1.47 o 
   4  -5  10      102.02       87.67      8.32 o 
   5  -5  10        6.79        5.54      1.90 o 
   6  -5  10        8.86        8.02      2.00 o 
   7  -5  10       69.61       69.11      6.69 o 
   8  -5  10       10.23       13.35      2.74 o 
  -7  -4  10        0.03        1.11      1.43 o 
  -6  -4  10      982.26     1006.96     19.10 o 
  -5  -4  10       32.26       32.34      2.68 o 
  -4  -4  10      468.16      465.37      9.38 o 
  -3  -4  10     1352.96     1288.75     35.07 o 
  -2  -4  10       96.45      107.77      4.84 o 
  -1  -4  10      960.86      950.03     20.79 o 
   0  -4  10      105.86       98.79      6.51 o 
   1  -4  10        9.08        8.45      1.74 o 
   2  -4  10      120.15      116.17      4.68 o 
   3  -4  10      221.77      221.30      6.86 o 
   4  -4  10      114.40      102.57      4.88 o 
   5  -4  10       12.60       13.59      2.00 o 
   6  -4  10        0.05        1.21      1.47 o 
   7  -4  10      119.29      117.78      5.28 o 
   8  -4  10       46.78       50.68      4.16 o 
   9  -4  10       20.49       17.84      2.94 o 
  -7  -3  10        4.00        2.19      1.64 o 
  -6  -3  10        4.31        3.15      1.64 o 
  -5  -3  10       32.07       40.34      2.71 o 
  -4  -3  10       46.17       51.24      3.18 o 
  -3  -3  10     2613.33     2299.60    167.69 o 
  -2  -3  10        2.06        7.51      3.25 o 
  -1  -3  10     1653.46     1549.93     57.49 o 
   0  -3  10     1123.24     1059.40     22.50 o 
   1  -3  10       30.88       33.14      2.60 o 
   2  -3  10      166.57      176.74      5.73 o 
   3  -3  10        0.01       -1.13      1.13 o 
   4  -3  10      172.04      167.30      5.81 o 
   5  -3  10       12.67       12.27      2.00 o 
   6  -3  10       77.65       73.82      4.00 o 
   7  -3  10        8.20       11.90      2.26 o 
   8  -3  10        3.81        3.53      2.00 o 
   9  -3  10        3.04        2.89      2.00 o 
  -7  -2  10       20.24       20.76      2.93 o 
  -6  -2  10        0.78        0.31      1.65 o 
  -5  -2  10       67.13       66.30      3.20 o 
  -4  -2  10      255.76      266.82      8.05 o 
  -3  -2  10      224.39      224.98      7.74 o 
  -2  -2  10       49.22       51.30      2.54 o 
  -1  -2  10       21.07       18.55      1.60 o 
   0  -2  10     2518.68     2324.89     45.41 o 
   1  -2  10      132.96      146.96      5.13 o 
   2  -2  10       79.86       78.47      3.54 o 
   3  -2  10       72.37       72.32      3.47 o 
   4  -2  10       66.97       64.27      3.39 o 
   5  -2  10        8.93       11.34      1.74 o 
   6  -2  10       39.86       46.28      3.29 o 
   7  -2  10        8.25        8.17      2.00 o 
   8  -2  10        0.02       -0.36      1.47 o 
   9  -2  10        1.64        0.47      1.65 o 
  10  -2  10       19.74       15.55      3.98 o 
  -6  -1  10        8.01       11.57      3.62 o 
  -5  -1  10      148.32      151.14      8.68 o 
  -4  -1  10      160.73      167.79      5.00 o 
  -3  -1  10       30.31       28.46      2.70 o 
  -2  -1  10        0.10        0.75      0.89 o 
  -1  -1  10      108.91      109.54      3.35 o 
   0  -1  10      399.07      391.42      7.67 o 
   1  -1  10      180.31      180.57      5.73 o 
   2  -1  10        0.09        2.17      1.45 o 
   3  -1  10      443.63      410.84     10.16 o 
   4  -1  10       11.89        9.77      2.71 o 
   5  -1  10       15.06       18.87      2.07 o 
   6  -1  10        0.43       -0.36      1.28 o 
   7  -1  10       62.44       67.42      3.91 o 
   8  -1  10       91.92       91.30      4.78 o 
   9  -1  10      115.06      126.03      5.81 o 
  10  -1  10        4.10        9.04      3.25 o 
  -7   0  10       38.08       36.16      5.79 o 
  -6   0  10        1.15        1.45      2.53 o 
  -5   0  10        6.90        6.15      2.89 o 
  -4   0  10        0.90        0.90      1.53 o 
  -3   0  10       85.26       73.48      3.91 o 
  -2   0  10        0.01        1.47      0.94 o 
  -1   0  10       16.36       13.98      1.74 o 
   0   0  10       16.21       18.28      1.39 o 
   1   0  10        9.50       10.31      1.05 o 
   2   0  10        4.04        4.97      1.63 o 
   3   0  10        2.98        1.27      0.93 o 
   4   0  10      101.04       96.61      3.81 o 
   5   0  10       90.85       92.85      4.08 o 
   6   0  10      176.17      177.66      6.17 o 
   7   0  10       88.00       86.76      7.23 o 
   8   0  10      241.73      259.08     11.93 o 
   9   0  10       57.11       60.62      4.17 o 
  10   0  10       12.58       10.12      3.25 o 
  11   0  10       11.34       14.46      3.98 o 
  -6   1  10       27.60       25.67      4.70 o 
  -5   1  10        7.68        2.17      2.53 o 
  -4   1  10       23.01       22.77      2.78 o 
  -3   1  10       20.40       17.14      2.42 o 
  -2   1  10        0.03       -1.02      1.02 o 
  -1   1  10       53.09       52.46      3.13 o 
   0   1  10      120.91      120.11      3.33 o 
   1   1  10       12.87       15.00      1.63 o 
   2   1  10        2.57        1.84      0.77 o 
   3   1  10       22.73       19.36      1.86 o 
   4   1  10       51.13       57.42      4.16 o 
   5   1  10       55.12       50.12      3.25 o 
   6   1  10        2.63        2.89      1.39 o 
   7   1  10        6.08        6.20      2.53 o 
   8   1  10      541.34      549.55     13.89 o 
   9   1  10        0.66        1.81      2.17 o 
  10   1  10        6.86        5.42      3.25 o 
  11   1  10        3.36       -0.36      2.89 o 
  -6   2  10      103.73      118.96      8.68 o 
  -5   2  10      110.51      113.08      5.86 o 
  -4   2  10        0.10        0.72      2.53 o 
  -3   2  10       69.29       61.88      3.81 o 
  -2   2  10       38.53       39.91      3.13 o 
  -1   2  10       38.02       40.55      2.87 o 
   0   2  10       76.70       65.35      3.21 o 
   1   2  10      332.24      336.13      6.78 o 
   2   2  10      550.58      556.67      9.83 o 
   3   2  10       10.17        7.17      0.95 o 
   4   2  10        1.02        2.85      0.81 o 
   5   2  10      132.12      129.34      4.68 o 
   6   2  10       77.98       70.73      3.65 o 
   7   2  10        1.17       -1.13      1.13 o 
   8   2  10      325.94      326.07     15.73 o 
   9   2  10        0.13       -1.45      1.81 o 
  10   2  10        0.04        0.72      2.53 o 
  11   2  10       41.38       39.77      5.42 o 
  -5   3  10      113.35      119.13      6.23 o 
  -4   3  10       58.29       62.51      6.15 o 
  -3   3  10      101.33      116.39      5.46 o 
  -2   3  10      588.63      504.87     13.02 o 
  -1   3  10      118.22      110.27      4.68 o 
   0   3  10       13.28       13.22      1.99 o 
   1   3  10      220.35      197.78      6.15 o 
   2   3  10      430.18      427.85     10.33 o 
   3   3  10       30.90       34.31      2.12 o 
   4   3  10        0.67        0.63      0.57 o 
   5   3  10       38.13       40.59      2.83 o 
   6   3  10       13.74        9.25      1.81 o 
   7   3  10       34.43       35.01      2.78 o 
   8   3  10       28.94       23.11      2.52 o 
   9   3  10        0.05       -0.72      1.81 o 
  10   3  10       18.20       14.10      3.62 o 
  11   3  10        4.02        6.51      3.25 o 
  -5   4  10        4.44        4.22      2.26 o 
  -4   4  10        4.05        2.85      2.00 o 
  -3   4  10       67.67       55.05      3.91 o 
  -2   4  10      190.06      189.24      6.94 o 
  -1   4  10      223.62      223.85      7.47 o 
   0   4  10       60.07       51.48      3.28 o 
   1   4  10        0.07        0.43      1.20 o 
   2   4  10      506.29      472.36     11.46 o 
   3   4  10        8.50        5.27      1.47 o 
   4   4  10      165.70      150.52      5.08 o 
   5   4  10       11.32       14.38      2.53 o 
   6   4  10      352.91      303.82      8.33 o 
   7   4  10       21.11       20.87      2.19 o 
   8   4  10       13.32       10.49      2.89 o 
   9   4  10       24.66       19.89      3.62 o 
  10   4  10        8.35        5.06      2.89 o 
  11   4  10        0.06        0.36      2.53 o 
  -4   5  10       11.14       14.74      2.78 o 
  -3   5  10        1.48        1.81      1.81 o 
  -2   5  10      251.15      234.97      9.40 o 
  -1   5  10       26.76       19.03      2.41 o 
   0   5  10       11.32        8.98      2.00 o 
   1   5  10       75.67       72.19      3.81 o 
   2   5  10     1132.80     1087.00     23.00 o 
   3   5  10      259.19      236.60      7.09 o 
   4   5  10       80.90       69.67      3.54 o 
   5   5  10       33.13       30.61      2.71 o 
   6   5  10        0.34        0.69      1.00 o 
   7   5  10        2.56        2.36      1.14 o 
   8   5  10        6.20        3.42      1.39 o 
   9   5  10        0.59        1.45      2.17 o 
  10   5  10        1.18        1.81      2.89 o 
  11   5  10       17.24       24.23      4.70 o 
  -3   6  10        3.50        8.03      4.34 o 
  -2   6  10        3.64        7.95      2.34 o 
  -1   6  10       20.38       19.22      3.07 o 
   0   6  10       45.45       48.10      5.97 o 
   1   6  10        3.56        2.17      2.35 o 
   2   6  10       72.76       76.81      5.24 o 
   3   6  10        2.43        2.58      1.58 o 
   4   6  10      109.80      109.31      4.75 o 
   5   6  10      140.74      130.65      5.02 o 
   6   6  10       13.18       10.71      2.00 o 
   7   6  10        3.28       -0.53      2.17 o 
   8   6  10       21.38       21.94      2.42 o 
   9   6  10        4.19        5.79      1.90 o 
  10   6  10       40.74       38.33      5.06 o 
  11   6  10        0.02        1.08      2.89 o 
  -2   7  10       31.88       36.54      3.81 o 
  -1   7  10        1.54       -0.66      1.47 o 
   0   7  10        8.81        8.74      2.07 o 
   1   7  10       52.35       48.01      6.33 o 
   2   7  10        7.81        9.19      2.00 o 
   3   7  10        2.03        4.45      1.53 o 
   4   7  10       28.82       25.43      2.68 o 
   5   7  10        0.00       -0.36      1.28 o 
   6   7  10       21.97       24.99      2.89 o 
   7   7  10       48.23       59.30      4.70 o 
   8   7  10      124.70      125.83      6.87 o 
   9   7  10        1.94        1.99      1.79 o 
  10   7  10       38.87       40.85      3.39 o 
  -1   8  10        6.45        8.10      2.52 o 
   0   8  10        7.61        9.12      2.34 o 
   1   8  10        1.65        3.00      1.65 o 
   2   8  10        0.05        0.09      1.47 o 
   3   8  10       29.57       36.04      3.28 o 
   4   8  10       27.16       26.68      2.94 o 
   5   8  10       12.74       11.83      2.14 o 
   6   8  10        6.45        4.88      3.62 o 
   7   8  10       58.47       62.92      5.06 o 
   8   8  10      101.57       98.71      6.51 o 
   9   8  10       78.03       85.70      6.15 o 
  10   8  10       95.74      100.16      6.87 o 
   0   9  10       22.51       26.71      4.34 o 
   1   9  10       40.16       50.01      8.50 o 
   2   9  10        0.90        1.45      1.74 o 
   3   9  10       38.41       48.61      3.81 o 
   4   9  10        2.00        7.15      2.07 o 
   5   9  10        0.12       -1.33      1.47 o 
   6   9  10        0.60       -1.47      1.65 o 
   7   9  10       10.58       10.49      2.89 o 
   8   9  10       98.34      104.50      6.87 o 
   9   9  10       33.41       50.26      5.42 o 
   3  10  10      128.53      149.81      7.23 o 
   4  10  10        2.78        7.42      2.34 o 
   5  10  10       69.09       75.68      4.68 o 
   6  10  10       23.45       29.29      3.98 o 
   7  10  10        0.23        4.34      2.53 o 
  -3  -9  11       12.27       16.27      4.34 o 
  -2  -9  11       14.87       13.74      3.98 o 
  -1  -9  11        1.25        5.26      2.26 o 
   0  -9  11        8.18       13.63      2.78 o 
   1  -9  11       35.41       40.65      3.91 o 
   2  -9  11        0.66       -1.66      2.17 o 
  -5  -8  11        0.06        3.25      2.89 o 
  -4  -8  11        0.36        2.53      2.89 o 
  -3  -8  11        6.35        3.98      2.89 o 
  -2  -8  11        6.46        8.32      3.25 o 
  -1  -8  11        0.40       -0.78      1.65 o 
   0  -8  11       21.38       22.90      2.94 o 
   1  -8  11       40.77       34.17      4.88 o 
   2  -8  11       29.44       35.75      3.47 o 
   3  -8  11       83.29       93.49      5.21 o 
   4  -8  11        0.04        1.02      2.71 o 
  -6  -7  11        0.11        3.98      3.25 o 
  -5  -7  11       21.04       30.37      5.06 o 
  -4  -7  11        1.13        2.89      2.53 o 
  -3  -7  11       36.57       41.22      5.06 o 
  -2  -7  11       41.84       42.67      4.70 o 
  -1  -7  11       14.52       14.77      3.44 o 
   0  -7  11        0.66        0.58      1.81 o 
   1  -7  11       21.36       17.84      3.62 o 
   2  -7  11       38.97       43.78      3.73 o 
   3  -7  11       12.54       13.65      2.60 o 
   4  -7  11        8.26       10.59      2.41 o 
   5  -7  11        0.69       -1.74      1.74 o 
  -6  -6  11       19.96       22.06      4.70 o 
  -5  -6  11        4.71        4.70      2.89 o 
  -4  -6  11        0.07        3.62      2.53 o 
  -3  -6  11      123.01      114.26      7.23 o 
  -2  -6  11        0.63        2.73      1.65 o 
  -1  -6  11        2.49        4.60      1.74 o 
   0  -6  11      205.37      198.86      6.94 o 
   1  -6  11        5.71        3.83      3.44 o 
   2  -6  11       17.42       16.76      2.34 o 
   3  -6  11      122.91      112.16      5.21 o 
   4  -6  11        0.49        0.62      1.74 o 
   5  -6  11       13.97       11.28      2.34 o 
   6  -6  11        1.35        1.08      1.86 o 
   7  -6  11       31.93       32.27      3.61 o 
  -6  -5  11      144.73      158.73     10.12 o 
  -5  -5  11       19.31       28.93      4.34 o 
  -4  -5  11       62.05       56.05      5.42 o 
  -3  -5  11        6.94        5.06      2.53 o 
  -2  -5  11       88.57       83.63      4.32 o 
  -1  -5  11        2.81        1.15      1.39 o 
   0  -5  11       12.14        4.95      1.65 o 
   1  -5  11        2.00        5.06      1.65 o 
   2  -5  11       37.08       32.91      2.87 o 
   3  -5  11       83.33       75.07      4.08 o 
   4  -5  11       11.43        9.48      2.17 o 
   5  -5  11       30.56       22.69      2.68 o 
   6  -5  11        0.36       -0.72      1.65 o 
   7  -5  11      120.57      118.01      5.73 o 
  -7  -4  11       30.41       34.39      2.99 o 
  -6  -4  11       34.39       32.31      2.78 o 
  -5  -4  11        3.49        2.89      2.53 o 
  -4  -4  11       86.28       91.48      6.51 o 
  -3  -4  11       75.83       93.65      6.51 o 
  -2  -4  11        4.33        4.52      2.35 o 
  -1  -4  11      482.22      484.86     12.46 o 
   0  -4  11      535.74      537.02     13.33 o 
   1  -4  11        0.01        2.17      1.39 o 
   2  -4  11      158.30      134.25      5.21 o 
   3  -4  11      230.15      219.89      7.12 o 
   4  -4  11        0.86        1.27      1.63 o 
   5  -4  11       45.32       50.44      4.88 o 
   6  -4  11       26.76       23.72      2.74 o 
   7  -4  11        8.73       13.36      2.60 o 
   8  -4  11        1.86       -0.62      1.74 o 
  -7  -3  11       15.70       23.48      3.44 o 
  -6  -3  11       63.71       56.01      3.41 o 
  -5  -3  11       19.55       22.43      2.65 o 
  -4  -3  11       12.70       12.70      1.73 o 
  -3  -3  11       29.11       39.26      3.04 o 
  -2  -3  11      121.68      122.26      5.09 o 
  -1  -3  11      197.74      169.25      6.07 o 
   0  -3  11     1731.62     1655.06     33.76 o 
   1  -3  11        0.70        2.98      3.62 o 
   2  -3  11     1958.59     1883.40     37.93 o 
   3  -3  11     1148.13     1090.45     23.48 o 
   4  -3  11       49.49       53.16      3.62 o 
   5  -3  11       69.15       67.01      3.81 o 
   6  -3  11        2.38        1.72      1.65 o 
   7  -3  11      371.07      391.79     11.20 o 
   8  -3  11       43.09       47.15      3.81 o 
   9  -3  11       11.58       13.32      2.78 o 
  -6  -2  11        0.85        1.45      1.79 o 
  -5  -2  11      348.27      360.19     10.35 o 
  -4  -2  11       31.97       32.37      2.93 o 
  -2  -2  11      356.39      358.02     11.57 o 
  -1  -2  11       45.86       46.92      4.52 o 
   0  -2  11     1050.96      989.56     21.36 o 
   1  -2  11      299.68      290.22      8.17 o 
   2  -2  11     1895.92     1753.70     35.36 o 
   3  -2  11     1702.75     1556.16     31.92 o 
   4  -2  11       82.55       85.43      4.08 o 
   5  -2  11      429.29      413.18     10.94 o 
   6  -2  11      351.66      340.24      9.64 o 
   7  -2  11        5.88        5.04      3.44 o 
   8  -2  11       64.91       66.00      4.26 o 
   9  -2  11        0.38       -0.94      3.80 o 
  -6  -1  11        0.62        1.45      2.89 o 
  -5  -1  11       44.28       51.71      5.42 o 
  -4  -1  11        3.04        0.72      2.17 o 
  -3  -1  11       21.55       26.03      2.81 o 
  -2  -1  11      760.21      775.42     14.12 o 
  -1  -1  11      424.16      446.77     10.94 o 
   0  -1  11       53.24       53.70      3.21 o 
   1  -1  11       60.09       56.82      3.21 o 
   2  -1  11        9.37        7.53      1.81 o 
   3  -1  11     2469.66     2281.56     45.08 o 
   4  -1  11        7.13        6.43      1.47 o 
   5  -1  11     1279.02     1248.83     26.41 o 
   6  -1  11      490.95      511.65     13.92 o 
   7  -1  11        2.44        3.42      1.65 o 
   8  -1  11       33.07       43.38      8.14 o 
   9  -1  11       92.21       93.53      7.23 o 
  10  -1  11        6.41       11.21      3.25 o 
  -6   0  11       25.72       35.07      5.42 o 
  -5   0  11       25.18       22.42      4.34 o 
  -4   0  11        3.67        2.35      1.79 o 
  -3   0  11       40.06       34.87      3.04 o 
  -2   0  11       31.85       29.77      4.70 o 
  -1   0  11      177.05      184.86      6.26 o 
   0   0  11        0.00        1.08      0.93 o 
   1   0  11      388.70      380.08      9.73 o 
   2   0  11      271.51      264.28      7.47 o 
   3   0  11      181.30      178.19      5.81 o 
   4   0  11       95.37       83.70      3.81 o 
   5   0  11        0.02        0.04      1.13 o 
   6   0  11      976.49      965.41     24.95 o 
   7   0  11        1.08        1.81      1.65 o 
   8   0  11      201.73      217.49      7.46 o 
   9   0  11       86.24       90.74      7.59 o 
  10   0  11        3.24        5.42      2.89 o 
  -6   1  11        3.96       11.93      3.98 o 
  -5   1  11       54.51       60.38      6.15 o 
  -4   1  11       28.65       27.82      3.19 o 
  -3   1  11        6.29        5.21      1.90 o 
  -2   1  11        4.91        1.18      1.63 o 
  -1   1  11       46.36       41.99      2.94 o 
   0   1  11       42.44       45.38      2.94 o 
   1   1  11        3.17        3.42      1.24 o 
   2   1  11      153.11      155.53      5.14 o 
   3   1  11       71.10       70.30      6.87 o 
   4   1  11      136.71      127.55      4.75 o 
   5   1  11       80.34       74.25      4.52 o 
   6   1  11       42.26       52.66      3.62 o 
   7   1  11       81.19       73.61      3.91 o 
   8   1  11       14.21       18.06      6.69 o 
   9   1  11      131.43      145.08     10.12 o 
  10   1  11        0.05        2.53      2.53 o 
  11   1  11        2.91        6.87      2.89 o 
  -5   2  11        1.18        4.34      2.89 o 
  -4   2  11      162.16      157.69      6.74 o 
  -3   2  11       12.44        7.44      2.89 o 
  -2   2  11        0.18       -1.63      1.99 o 
  -1   2  11        0.44        1.31      1.39 o 
   0   2  11       12.46       13.18      1.86 o 
   1   2  11      161.64      169.39      5.62 o 
   2   2  11       26.73       26.14      1.65 o 
   3   2  11       68.55       80.17      4.88 o 
   4   2  11        0.65        0.23      0.93 o 
   5   2  11       48.91       42.46      2.68 o 
   6   2  11       26.35       20.66      2.26 o 
   7   2  11       46.00       53.98      3.47 o 
   8   2  11        0.01        4.50      6.15 o 
   9   2  11        2.82        5.42      2.53 o 
  11   2  11        1.70        3.98      3.25 o 
  -5   3  11       15.71       10.49      3.62 o 
  -4   3  11      114.66      119.86     11.57 o 
  -3   3  11       83.33       80.74      4.84 o 
  -2   3  11       61.50       60.38      4.00 o 
  -1   3  11        0.22        0.00      1.47 o 
   0   3  11       66.04       59.54      3.54 o 
   1   3  11       90.39       86.13      7.41 o 
   2   3  11      345.12      349.93      9.28 o 
   3   3  11        0.25        0.51      1.20 o 
   4   3  11       33.08       29.09      3.44 o 
   5   3  11       30.96       31.30      2.46 o 
   6   3  11        2.05        0.48      1.13 o 
   7   3  11       31.77       35.65      2.94 o 
   8   3  11       11.37       12.64      2.16 o 
   9   3  11        0.11       -1.81      1.81 o 
  10   3  11       92.91      113.54      7.59 o 
  11   3  11        4.51        2.17      3.25 o 
  -4   4  11       34.41       33.18      4.70 o 
  -3   4  11        4.14        5.34      4.70 o 
  -2   4  11        1.88        2.06      1.53 o 
  -1   4  11      139.95      133.29      5.73 o 
   0   4  11      180.10      175.70      6.41 o 
   1   4  11       18.77       16.49      2.14 o 
   2   4  11      141.89      148.97      5.42 o 
   3   4  11        6.21        3.16      1.26 o 
   4   4  11        6.44        4.70      1.29 o 
   5   4  11       91.52       96.40      3.94 o 
   6   4  11      182.09      163.50      5.81 o 
   7   4  11       17.73       25.77      2.60 o 
   8   4  11        7.11        9.92      2.16 o 
   9   4  11       49.63       48.09      5.06 o 
  10   4  11        1.32        4.34      2.89 o 
  11   4  11        0.33        1.81      2.89 o 
  -3   5  11       19.64       16.37      2.87 o 
  -2   5  11       19.16       17.63      2.87 o 
  -1   5  11        3.00        3.62      1.81 o 
   0   5  11       83.47       80.81      4.41 o 
   1   5  11       44.56       48.03      3.28 o 
   2   5  11      474.01      441.80     11.54 o 
   3   5  11        0.06       -0.99      1.63 o 
   4   5  11        0.00       -0.29      1.20 o 
   5   5  11       60.27       60.43      3.34 o 
   6   5  11       66.17       57.44      3.34 o 
   7   5  11      189.90      178.12      4.91 o 
   8   5  11       19.64       19.89      3.25 o 
   9   5  11        7.52       10.12      3.25 o 
  10   5  11        5.95        3.62      2.89 o 
  11   5  11       39.57       41.58      5.79 o 
  -3   6  11        8.65        9.40      4.34 o 
  -2   6  11        9.98        4.50      2.00 o 
  -1   6  11       18.45       12.25      2.41 o 
   0   6  11        7.16        8.54      3.25 o 
   1   6  11        6.22        8.31      1.99 o 
   2   6  11      156.19      154.64      5.88 o 
   3   6  11       35.30       33.16      3.25 o 
   4   6  11        2.66        3.48      1.65 o 
   5   6  11       52.82       52.37      3.80 o 
   6   6  11      234.89      227.16      9.40 o 
   7   6  11       20.24       14.27      3.07 o 
   8   6  11       37.55       40.86      3.98 o 
   9   6  11       28.78       26.76      3.98 o 
  10   6  11       27.93       31.10      4.70 o 
  -1   7  11       28.74       27.62      3.28 o 
   0   7  11        4.18        4.70      2.00 o 
   1   7  11      125.61      137.85     13.56 o 
   2   7  11       13.62       11.62      2.19 o 
   3   7  11      190.68      182.72     10.12 o 
   4   7  11        0.00       -0.69      1.39 o 
   5   7  11       29.54       29.71      2.74 o 
   6   7  11       42.84       36.38      3.44 o 
   7   7  11       13.27        9.46      2.14 o 
   8   7  11        6.30        1.45      2.17 o 
   9   7  11       22.83       15.55      3.25 o 
   0   8  11        2.37        5.93      2.53 o 
   1   8  11       11.99        7.83      4.34 o 
   2   8  11       17.71       22.25      2.94 o 
   3   8  11        1.07       -0.12      1.99 o 
   4   8  11       43.78       44.21      3.54 o 
   5   8  11       64.45       69.42      4.15 o 
   6   8  11        2.57        0.00      1.65 o 
   7   8  11        0.41       -1.08      2.17 o 
   8   8  11        3.79        5.79      2.89 o 
   9   8  11        0.67        0.72      2.53 o 
   2   9  11       29.79       33.00      3.61 o 
   3   9  11        1.39        1.95      2.17 o 
   4   9  11       14.84       17.41      4.34 o 
   5   9  11       18.35       21.58      2.94 o 
   6   9  11        0.22       -1.19      1.99 o 
   7   9  11       26.79       31.10      3.98 o 
   8   9  11        0.51       -1.45      2.17 o 
  -1  -9  12       29.26       35.44      5.06 o 
   0  -9  12        1.97        6.51      3.25 o 
  -3  -8  12        7.86        7.95      3.25 o 
  -2  -8  12       22.40       26.03      4.34 o 
  -1  -8  12        0.51        1.28      1.90 o 
   0  -8  12        0.66        0.92      1.90 o 
   1  -8  12        0.06        0.67      1.90 o 
   2  -8  12        3.44        4.88      2.71 o 
   3  -8  12        2.62        3.25      2.14 o 
  -4  -7  12        5.17        7.59      3.25 o 
  -3  -7  12        5.53        9.76      3.25 o 
  -2  -7  12        4.75        7.95      2.89 o 
  -1  -7  12        0.19       -1.08      1.65 o 
   0  -7  12       18.23       13.31      2.52 o 
   1  -7  12        7.57        7.60      4.34 o 
   2  -7  12        0.83        2.80      1.90 o 
   3  -7  12       53.74       60.09      5.79 o 
   4  -7  12        1.43        1.38      2.00 o 
   5  -7  12        7.32        2.59      5.06 o 
  -5  -6  12       20.80       28.93      5.06 o 
  -4  -6  12       25.21       22.78      4.34 o 
  -3  -6  12       18.97       23.50      3.98 o 
  -2  -6  12        2.60        4.34      2.53 o 
  -1  -6  12        3.01        2.89      2.53 o 
   0  -6  12       40.43       43.14      3.55 o 
   1  -6  12        5.23        4.34      1.74 o 
   2  -6  12        0.30        2.53      1.79 o 
   3  -6  12        0.25       -0.42      1.65 o 
   4  -6  12        6.02        6.13      2.71 o 
   5  -6  12        0.79        1.59      1.99 o 
   6  -6  12       17.36       15.42      2.74 o 
  -5  -5  12        0.52       -0.36      2.53 o 
  -4  -5  12       35.01       29.65      4.34 o 
  -3  -5  12       13.18       15.19      3.25 o 
  -2  -5  12       10.45       12.14      2.26 o 
  -1  -5  12        9.43        8.94      2.53 o 
   0  -5  12       16.51       16.87      2.34 o 
   1  -5  12       56.98       52.67      3.73 o 
   2  -5  12        0.61        1.22      1.65 o 
   3  -5  12       53.57       39.54      6.33 o 
   4  -5  12        0.00        0.03      1.65 o 
   5  -5  12        1.21       -1.14      1.65 o 
   6  -5  12       53.34       47.90      4.00 o 
   7  -5  12        2.18        0.12      1.90 o 
  -6  -4  12        6.28       10.12      3.62 o 
  -5  -4  12       37.92       35.44      5.06 o 
  -4  -4  12       37.62       41.58      4.70 o 
  -3  -4  12        0.19        3.62      2.17 o 
  -2  -4  12        0.63        0.36      1.53 o 
  -1  -4  12       58.90       66.01      5.06 o 
   0  -4  12      226.59      229.60      7.56 o 
   1  -4  12       50.96       37.76      3.13 o 
   2  -4  12       16.66       20.00      2.71 o 
   3  -4  12        2.63        3.45      2.53 o 
   4  -4  12        8.84        5.86      1.81 o 
   5  -4  12       23.38       16.62      2.41 o 
   6  -4  12      109.92      103.32      5.08 o 
   7  -4  12       73.85       70.23      4.48 o 
   8  -4  12       40.59       41.71      3.88 o 
  -6  -3  12        0.57       -1.79      1.79 o 
  -5  -3  12       22.82       23.50      3.98 o 
  -4  -3  12       11.13       16.27      3.25 o 
  -3  -3  12        3.92        2.17      2.17 o 
  -2  -3  12        4.08        5.27      1.74 o 
  -1  -3  12       81.53       81.27      5.97 o 
   0  -3  12       54.42       44.24      3.13 o 
   1  -3  12        0.40       -0.10      1.39 o 
   2  -3  12        5.74        6.37      1.65 o 
   3  -3  12       19.96       17.73      2.26 o 
   4  -3  12        0.28       -0.49      1.81 o 
   5  -3  12       85.13       75.23      4.15 o 
   6  -3  12        8.23        9.82      5.24 o 
   7  -3  12      250.39      269.38      8.77 o 
   8  -3  12       85.26       89.16      9.40 o 
  -6  -2  12        0.04       -0.36      1.90 o 
  -5  -2  12        0.49       -1.53      1.53 o 
  -4  -2  12       20.20       18.38      2.71 o 
  -3  -2  12       63.73       70.74      4.17 o 
  -2  -2  12       12.99       13.25      2.00 o 
  -1  -2  12        0.03       -1.04      1.13 o 
   0  -2  12        1.80        2.33      1.81 o 
   1  -2  12       20.16       24.81      2.60 o 
   2  -2  12       17.45       18.38      6.33 o 
   3  -2  12      273.23      294.62      8.51 o 
   4  -2  12       85.97       74.46      4.00 o 
   5  -2  12      413.94      420.46     11.29 o 
   6  -2  12       77.61       73.93      5.24 o 
   7  -2  12       42.72       40.60      3.47 o 
   8  -2  12        3.11        3.86      2.00 o 
   9  -2  12        0.83        0.14      1.86 o 
  -6  -1  12        2.09        3.25      3.25 o 
  -5  -1  12       31.50       29.65      4.70 o 
  -4  -1  12        0.38        1.08      2.53 o 
  -3  -1  12        5.65        1.56      1.65 o 
  -2  -1  12       99.78      113.34      5.42 o 
  -1  -1  12        5.43        5.79      1.74 o 
   0  -1  12       32.33       34.29      2.74 o 
   1  -1  12      416.12      415.02     10.77 o 
   2  -1  12       24.77       21.26      3.80 o 
   3  -1  12       59.28       56.61      6.33 o 
   4  -1  12        3.42        1.57      1.47 o 
   5  -1  12      363.43      346.14      9.64 o 
   6  -1  12      873.43      887.69     20.28 o 
   7  -1  12       91.91       97.24      4.86 o 
   8  -1  12     1197.13     1261.13     27.74 o 
   9  -1  12       44.00       39.52      3.73 o 
  -5   0  12      176.71      178.98     10.49 o 
  -4   0  12       44.04       39.77      5.06 o 
  -3   0  12       63.14       61.87      5.97 o 
  -2   0  12      107.93       88.66      4.52 o 
  -1   0  12       20.83       17.54      2.53 o 
   0   0  12        2.83        4.39      1.53 o 
   1   0  12       17.75       14.18      1.86 o 
   2   0  12      500.77      529.30     12.77 o 
   3   0  12      268.24      255.16      7.55 o 
   4   0  12       77.01       76.66      3.88 o 
   5   0  12        0.23        1.23      1.20 o 
   6   0  12      463.71      513.77     13.11 o 
   7   0  12       21.68       25.17      2.87 o 
   8   0  12      180.22      195.49      7.30 o 
   9   0  12      603.01      645.30     16.37 o 
  10   0  12       23.10       26.03      3.98 o 
  -5   1  12        5.07        3.62      2.89 o 
  -4   1  12      124.02      120.01      5.97 o 
  -3   1  12        8.73        8.61      2.42 o 
  -2   1  12      697.98      663.27     16.21 o 
  -1   1  12        3.13        4.70      1.74 o 
   0   1  12        6.20        4.98      1.53 o 
   1   1  12      619.13      389.79     12.66 o 
   2   1  12       10.54       12.46      4.34 o 
   3   1  12        3.56        3.50      1.45 o 
   4   1  12      209.21      218.02      6.75 o 
   5   1  12      249.49      275.46      8.07 o 
   6   1  12      261.60      254.80     13.92 o 
   7   1  12       16.95       17.23      2.34 o 
   8   1  12       41.97       41.56      3.39 o 
   9   1  12      489.59      546.71     14.47 o 
  10   1  12       11.71       24.95      3.98 o 
  -4   2  12        9.00       14.73      2.93 o 
  -3   2  12      221.66      212.20      8.07 o 
  -2   2  12        7.14        6.17      2.00 o 
  -1   2  12      760.37      715.16     17.02 o 
   0   2  12        1.47        2.29      1.47 o 
   1   2  12      134.95       99.20      4.41 o 
   2   2  12      387.02      399.19     17.36 o 
   3   2  12        6.96        9.76      3.62 o 
   4   2  12       45.46       46.74      2.79 o 
   5   2  12       66.64       77.67      3.67 o 
   6   2  12       39.10       38.64      3.07 o 
   7   2  12       76.71       79.83      5.24 o 
   8   2  12      179.29      191.15      9.04 o 
   9   2  12      184.01      202.03      7.46 o 
  10   2  12        3.48        3.98      2.53 o 
  -4   3  12       38.51       30.03      4.88 o 
  -3   3  12        1.25        1.92      2.00 o 
  -2   3  12        0.56        2.28      1.65 o 
  -1   3  12       35.76       30.34      3.13 o 
   0   3  12       50.66       54.47      3.54 o 
   1   3  12      135.37      117.04      5.02 o 
   2   3  12      356.44      326.89      9.02 o 
   3   3  12        5.56        4.11      1.45 o 
   4   3  12        0.00        0.36      2.17 o 
   5   3  12       20.93       22.63      2.19 o 
   6   3  12        7.05        9.16      2.17 o 
   7   3  12        3.91        4.95      1.65 o 
   8   3  12      116.99      133.80      5.65 o 
   9   3  12        3.44        4.70      2.53 o 
  10   3  12        4.92       11.57      3.25 o 
  -3   4  12       19.02       18.93      3.13 o 
  -2   4  12      104.23      101.06      5.39 o 
  -1   4  12       26.33       22.55      2.74 o 
   0   4  12        5.07        3.62      3.98 o 
   1   4  12        3.84        4.13      3.25 o 
   2   4  12       49.09       39.28      4.70 o 
   3   4  12        0.03       -1.20      1.20 o 
   4   4  12        0.45        2.95      1.47 o 
   5   4  12       78.01       73.40      6.51 o 
   6   4  12        2.13        2.83      1.47 o 
   7   4  12        1.08       -0.07      1.39 o 
   8   4  12        4.93        4.27      1.81 o 
   9   4  12       46.58       51.71      4.70 o 
  10   4  12        0.06        0.36      2.53 o 
  -3   5  12        3.11        5.06      3.98 o 
  -2   5  12       18.20       18.71      4.70 o 
  -1   5  12        0.03       -1.97      3.07 o 
   0   5  12       35.31       31.13      3.01 o 
   1   5  12        1.41        1.81      1.53 o 
   2   5  12       25.84       25.57      2.74 o 
   3   5  12      177.38      162.17      5.95 o 
   4   5  12       23.26       21.43      2.23 o 
   5   5  12       88.47       88.76      4.21 o 
   6   5  12        8.65        8.32      3.25 o 
   7   5  12        2.57        8.68      3.62 o 
   8   5  12       27.27       24.23      2.68 o 
   9   5  12        9.40        5.79      2.89 o 
  10   5  12        3.86        7.59      3.25 o 
  -2   6  12        0.08        0.64      2.07 o 
  -1   6  12        0.89        0.83      1.74 o 
   0   6  12       10.29        8.36      2.14 o 
   1   6  12        0.61        0.75      1.65 o 
   2   6  12       16.43       15.30      2.41 o 
   3   6  12       56.49       53.72      3.39 o 
   4   6  12       33.25       39.66      3.07 o 
   5   6  12       20.64       23.59      2.41 o 
   6   6  12       43.00       52.76      4.34 o 
   7   6  12       42.77       30.37      5.42 o 
  10   6  12       14.02       14.82      3.62 o 
   0   7  12        1.31        3.34      3.62 o 
   1   7  12        3.96        5.02      2.07 o 
   2   7  12        0.02        1.11      1.53 o 
   3   7  12        4.34        3.10      1.74 o 
   4   7  12        8.74       11.49      2.07 o 
   5   7  12        2.20       -0.06      1.47 o 
   6   7  12       44.41       48.55      3.61 o 
   7   7  12       30.15       23.42      2.68 o 
   1   8  12       16.20       20.60      3.98 o 
   2   8  12        0.67       -0.60      1.47 o 
   3   8  12        1.92        0.39      1.58 o 
   4   8  12        0.45        0.10      1.99 o 
   5   8  12       13.92       14.57      2.60 o 
   6   8  12        4.65        6.59      2.07 o 
   7   8  12        0.10        0.72      2.17 o 
   8   8  12        0.30       -2.17      2.17 o 
   4   9  12       39.00       43.34      3.88 o 
   5   9  12        2.16        4.34      2.07 o 
   6   9  12        0.53        0.36      1.90 o 
  -1  -8  13        0.70        3.98      2.89 o 
   0  -8  13        8.86        7.10      3.25 o 
   1  -8  13        1.07       -0.61      2.00 o 
  -3  -7  13        0.28        3.62      2.89 o 
  -2  -7  13        5.20        9.40      3.25 o 
  -1  -7  13        2.90        4.31      3.07 o 
   0  -7  13        6.07        5.22      2.26 o 
   1  -7  13        5.48        5.24      2.05 o 
   2  -7  13       11.64       12.81      2.68 o 
   3  -7  13       10.65        8.86      2.68 o 
   4  -7  13        0.00       -0.72      2.05 o 
  -4  -6  13        0.87        3.25      2.53 o 
  -3  -6  13        5.05        8.68      3.25 o 
  -2  -6  13       81.06       91.84      6.87 o 
  -1  -6  13        0.00        2.34      1.90 o 
   0  -6  13       16.66       22.83      2.87 o 
   1  -6  13        4.20        7.10      2.16 o 
   2  -6  13        0.24        0.75      1.65 o 
   3  -6  13       67.70       70.29      8.32 o 
   4  -6  13        0.40       -0.72      1.79 o 
   5  -6  13        0.87       -0.55      2.89 o 
  -4  -5  13        1.07        4.34      2.89 o 
  -3  -5  13       27.24       26.76      4.34 o 
  -2  -5  13       18.74       21.33      3.98 o 
  -1  -5  13        0.00       -0.33      1.65 o 
   0  -5  13       23.08       29.65      3.13 o 
   1  -5  13        9.90       10.74      2.53 o 
   2  -5  13        1.72       -1.22      1.39 o 
   3  -5  13       11.10        9.71      2.26 o 
   4  -5  13       27.91       27.94      3.01 o 
   5  -5  13        4.36        3.77      2.00 o 
   6  -5  13       69.15       69.31      5.42 o 
  -5  -4  13        0.21        3.25      2.53 o 
  -4  -4  13       13.55       13.38      3.62 o 
  -3  -4  13        0.97        5.42      2.53 o 
  -2  -4  13       38.34       47.34      4.34 o 
  -1  -4  13       50.56       57.24      6.15 o 
   0  -4  13        1.82       -1.39      1.39 o 
   1  -4  13        1.86        1.53      1.99 o 
   2  -4  13       32.60       29.92      2.94 o 
   3  -4  13        5.50        6.82      2.00 o 
   4  -4  13       69.00       62.07      4.08 o 
   5  -4  13        2.81        0.77      1.74 o 
   6  -4  13       18.02       18.95      4.34 o 
   7  -4  13       35.53       35.31      3.61 o 
  -4  -3  13        2.25        2.53      2.53 o 
  -3  -3  13        0.07       -2.17      2.17 o 
  -2  -3  13       46.55       52.96      3.81 o 
  -1  -3  13        0.04        2.71      1.53 o 
   0  -3  13       24.87       26.03      5.24 o 
   1  -3  13       34.80       34.62      2.94 o 
   2  -3  13        0.43        0.72      1.99 o 
   3  -3  13      100.12       88.31      4.34 o 
   4  -3  13        3.15        1.64      1.65 o 
   5  -3  13       79.66       75.11      4.41 o 
   6  -3  13        6.20        4.79      2.17 o 
   7  -3  13       64.93       60.47      4.15 o 
   8  -3  13        0.17        0.75      1.90 o 
  -3  -2  13        3.55        0.00      2.53 o 
  -2  -2  13      112.06      117.59      5.30 o 
  -1  -2  13       57.61       59.60      6.33 o 
   0  -2  13       10.54        9.87      2.53 o 
   1  -2  13      206.20      198.96      6.86 o 
   2  -2  13        0.03       -1.39      1.39 o 
   3  -2  13        1.92        0.72      1.47 o 
   4  -2  13        3.03        1.42      1.47 o 
   5  -2  13       11.24       11.69      2.53 o 
   6  -2  13       75.89       62.57      4.16 o 
   7  -2  13        0.15       -0.62      3.07 o 
   8  -2  13        2.80        0.86      3.07 o 
  -5  -1  13        0.95        2.53      2.89 o 
  -3  -1  13        2.70        2.17      2.89 o 
  -2  -1  13        3.10        6.87      3.25 o 
  -1  -1  13        1.40        1.05      1.47 o 
   0  -1  13        5.69        6.07      1.74 o 
   1  -1  13      215.91      214.73      7.12 o 
   2  -1  13       56.38       66.37      3.61 o 
   3  -1  13        2.26        2.71      2.35 o 
   4  -1  13       99.60       86.05      5.42 o 
   5  -1  13        6.25        6.15      1.81 o 
   6  -1  13        2.41        4.77      2.35 o 
   7  -1  13        0.58       -1.30      1.47 o 
   8  -1  13        5.12       10.25      2.42 o 
   9  -1  13        0.84        0.65      1.81 o 
  -4   0  13       12.85       10.85      3.25 o 
  -3   0  13       20.54       22.28      3.04 o 
  -2   0  13       25.13       17.36      4.34 o 
  -1   0  13       17.82       16.99      4.34 o 
   0   0  13       25.23       22.06      4.70 o 
   1   0  13      187.11      185.26      6.87 o 
   2   0  13       23.02       33.58      2.94 o 
   3   0  13        2.48        0.43      1.26 o 
   4   0  13       67.60       59.12      3.54 o 
   5   0  13        0.00       -0.30      1.39 o 
   6   0  13      128.60      130.62      5.55 o 
   7   0  13        6.82        8.19      2.07 o 
   8   0  13      105.26       83.07      5.06 o 
   9   0  13       76.00       72.18      4.60 o 
  -4   1  13        0.93       -0.36      2.53 o 
  -3   1  13       40.47       55.18      8.50 o 
  -2   1  13        0.36        1.55      2.17 o 
  -1   1  13      175.02      160.90     10.49 o 
   0   1  13        0.10       -2.17      2.17 o 
   1   1  13      148.26      138.12      9.40 o 
   2   1  13       69.96       81.72      5.42 o 
   3   1  13        1.18        3.42      1.81 o 
   4   1  13      277.99      259.95      7.96 o 
   5   1  13       32.65       25.22      2.41 o 
   6   1  13        1.25        2.06      1.53 o 
   7   1  13       25.34       30.85      2.94 o 
   8   1  13        4.40        2.53      1.79 o 
   9   1  13      104.59      106.99      5.56 o 
  10   1  13       34.76       44.47      5.06 o 
  -4   2  13        5.53        0.49      2.17 o 
  -3   2  13       61.12       66.13      4.68 o 
  -2   2  13       76.44       67.62      4.60 o 
  -1   2  13        6.87       13.18      2.41 o 
   0   2  13        2.07        4.56      1.81 o 
   1   2  13      291.58      257.09     13.38 o 
   2   2  13     1510.35     1399.33     45.20 o 
   3   2  13        0.81        1.08      2.53 o 
   4   2  13      332.83      287.03     11.39 o 
   5   2  13       13.54       14.77      2.17 o 
   6   2  13      378.96      399.99     10.86 o 
   7   2  13      141.36      165.94      6.34 o 
   8   2  13       30.83       36.57      3.21 o 
   9   2  13       12.45       11.37      2.52 o 
  10   2  13       17.51       19.89      3.62 o 
  -3   3  13       38.46       45.48      4.26 o 
  -2   3  13       35.43       25.83      3.29 o 
  -1   3  13      139.34      142.97      6.07 o 
   0   3  13        0.77       -0.09      1.47 o 
   1   3  13       21.04       17.35      2.19 o 
   2   3  13       44.17       61.11      6.87 o 
   3   3  13       11.87       12.29      3.98 o 
   4   3  13      366.42      317.83     15.55 o 
   5   3  13      153.35      127.64      9.40 o 
   6   3  13      127.23      103.50      4.88 o 
   7   3  13      212.48      204.09      7.12 o 
   8   3  13        6.50        3.98      1.81 o 
   9   3  13       70.77       72.32      5.79 o 
  10   3  13       47.47       50.98      5.06 o 
  -2   4  13       15.96       14.60      2.87 o 
  -1   4  13       13.72       10.94      2.89 o 
   0   4  13       14.58        7.73      2.14 o 
   1   4  13      103.66      104.07      5.60 o 
   2   4  13       62.99       61.14      7.05 o 
   3   4  13       96.66       87.86      7.59 o 
   4   4  13      173.95      148.61     10.12 o 
   5   4  13       43.82       36.16      5.42 o 
   6   4  13       22.94       16.27      4.34 o 
   7   4  13       59.31       62.16      5.42 o 
   8   4  13        4.93        3.18      1.58 o 
   9   4  13       14.31       13.02      2.89 o 
  10   4  13       38.35       38.33      4.70 o 
  -2   5  13       29.05       24.95      5.79 o 
  -1   5  13        6.55        7.34      3.25 o 
   0   5  13        0.11       -0.09      1.47 o 
   1   5  13       14.89        9.81      2.35 o 
   2   5  13       85.70       86.22      5.79 o 
   3   5  13       28.66       23.77      2.51 o 
   4   5  13       73.45       74.84      4.00 o 
   5   5  13       25.22       15.91      3.98 o 
   6   5  13       15.35        9.04      3.62 o 
   7   5  13       80.38       89.31      7.95 o 
   8   5  13       19.61       14.82      3.98 o 
   9   5  13        5.26        9.40      2.89 o 
   0   6  13       70.01       93.16      7.95 o 
   1   6  13       59.42       71.79      4.48 o 
   2   6  13        1.10        1.89      1.53 o 
   3   6  13       12.55       10.33      2.19 o 
   4   6  13       31.07       32.24      3.07 o 
   5   6  13        2.92        6.17      1.81 o 
   6   6  13       14.30        7.59      3.25 o 
   7   6  13        1.41        3.62      3.25 o 
   1   7  13        1.20       -0.05      1.58 o 
   2   7  13        5.21        6.47      2.07 o 
   3   7  13        0.12        1.36      1.65 o 
   4   7  13       67.62       69.32      5.79 o 
   5   7  13        2.89        4.85      1.81 o 
   6   7  13        9.90        5.60      2.00 o 
   7   7  13        9.52       11.57      4.34 o 
   3   8  13        0.67        1.37      1.81 o 
   4   8  13        0.79       -1.45      1.65 o 
   5   8  13       17.14       15.22      2.74 o 
   6   8  13        9.55       12.45      2.34 o 
   7   8  13       16.73       18.46      2.94 o 
  -1  -7  14        0.81        2.53      2.89 o 
   0  -7  14        7.61        5.58      2.26 o 
   1  -7  14        0.45        0.22      1.81 o 
   2  -7  14       14.19       14.52      2.87 o 
  -2  -6  14       28.31       31.46      4.70 o 
  -1  -6  14       45.62       54.81      5.24 o 
   0  -6  14        0.30        0.18      1.79 o 
   1  -6  14        4.13        3.19      2.16 o 
   2  -6  14       11.30        9.18      2.41 o 
   3  -6  14       52.24       56.52      4.34 o 
   4  -6  14        7.05        4.96      2.16 o 
  -3  -5  14        8.60        6.51      3.62 o 
  -2  -5  14        1.54        4.70      2.89 o 
  -1  -5  14       17.67       29.78      3.29 o 
   0  -5  14        0.00       -0.36      2.53 o 
   1  -5  14        7.57        8.72      2.26 o 
   2  -5  14       36.37       37.50      3.62 o 
   3  -5  14      101.67      105.81      5.28 o 
   4  -5  14        5.79        6.70      2.34 o 
   5  -5  14        6.73        6.77      2.34 o 
  -3  -4  14        3.04        2.53      2.53 o 
  -2  -4  14      114.74      121.06      5.81 o 
  -1  -4  14       16.71       16.68      2.78 o 
   0  -4  14       18.52       15.88      2.60 o 
   1  -4  14       53.72       64.07      4.26 o 
   2  -4  14       13.85       14.37      2.71 o 
   3  -4  14        1.57        3.40      1.81 o 
   4  -4  14        0.15       -1.27      1.53 o 
   5  -4  14        4.09        4.89      2.07 o 
   6  -4  14       19.84       23.63      3.21 o 
  -3  -3  14       38.03       49.90      5.42 o 
  -2  -3  14       61.00       72.99      4.52 o 
  -1  -3  14        1.61        1.50      1.74 o 
   0  -3  14        0.01       -0.51      1.47 o 
   1  -3  14       64.33       61.24      4.00 o 
   2  -3  14        2.40        2.20      1.65 o 
   3  -3  14       18.31       20.49      3.44 o 
   4  -3  14        0.64       -1.60      1.99 o 
   5  -3  14       15.02       11.81      2.34 o 
   6  -3  14        0.02       -1.74      1.74 o 
   7  -3  14       53.14       59.19      4.41 o 
  -2  -2  14        1.57        9.04      3.62 o 
  -1  -2  14       22.59       24.97      3.62 o 
   0  -2  14       12.88       13.22      2.35 o 
   1  -2  14      179.36      199.67      7.02 o 
   2  -2  14       25.89       26.40      2.74 o 
   3  -2  14        7.21       35.66     17.54 o 
   4  -2  14       45.06       46.22      3.62 o 
   5  -2  14        6.22        4.41      1.90 o 
   6  -2  14       16.24       16.34      4.16 o 
   7  -2  14        0.61        2.02      1.90 o 
   8  -2  14       12.81       14.55      2.87 o 
  -2  -1  14       19.70       16.99      4.34 o 
  -1  -1  14       45.19       43.39      5.79 o 
   0  -1  14        7.62       13.02      2.71 o 
   1  -1  14      125.17      125.21     10.31 o 
   2  -1  14       38.87       42.82      3.28 o 
   3  -1  14       18.36       20.71      5.06 o 
   4  -1  14        2.65        3.53      1.65 o 
   5  -1  14        0.87        1.65      1.74 o 
   6  -1  14        4.64        5.85      2.00 o 
   7  -1  14        1.12        0.33      1.65 o 
   8  -1  14        2.28        1.22      2.00 o 
  -3   0  14        3.91        2.89      3.25 o 
  -2   0  14        1.09        2.17      2.89 o 
  -1   0  14       21.10       18.80      4.70 o 
   0   0  14       55.51       53.51      6.51 o 
   1   0  14       57.75       50.26      6.51 o 
   2   0  14       68.87       76.37      4.21 o 
   3   0  14        1.46        1.63      1.99 o 
   4   0  14       87.10       91.01      5.42 o 
   5   0  14       33.40       31.07      5.79 o 
   6   0  14       18.20       19.93      2.53 o 
   7   0  14       42.18       44.07      3.54 o 
   8   0  14       11.71       12.42      2.46 o 
   9   0  14        0.06       -0.88      2.35 o 
  -3   1  14        3.13        3.25      2.89 o 
  -2   1  14        2.19        4.34      3.25 o 
  -1   1  14        7.31        5.06      3.25 o 
   0   1  14       49.87       53.15      6.87 o 
   1   1  14       19.21       25.31      5.06 o 
   2   1  14        1.18        5.79      3.25 o 
   3   1  14       48.97       48.43      3.34 o 
   4   1  14        2.18        2.81      1.53 o 
   5   1  14        0.20       -1.47      1.47 o 
   6   1  14        0.54        2.58      1.74 o 
   7   1  14       69.94       80.38      6.33 o 
   8   1  14        8.78        7.37      2.14 o 
   9   1  14       16.45       14.27      2.78 o 
  -3   2  14       12.83       24.34      4.88 o 
  -2   2  14        0.42        0.43      1.81 o 
  -1   2  14       24.66       23.14      5.42 o 
   0   2  14       96.18       91.12      8.32 o 
   1   2  14        0.03       -0.36      2.53 o 
   2   2  14        8.26       11.57      3.98 o 
   3   2  14       11.76       11.93      3.98 o 
   4   2  14       33.21       37.60      5.79 o 
   5   2  14       11.57        7.13      1.86 o 
   6   2  14       10.18        8.42      1.90 o 
   7   2  14       21.11       11.69      2.14 o 
   8   2  14        0.50        0.10      1.74 o 
   9   2  14       45.22       46.25      3.88 o 
  -2   3  14        0.19       -1.45      2.17 o 
  -1   3  14        3.33        5.24      2.00 o 
   0   3  14       23.97       18.80      5.06 o 
   1   3  14        1.25        0.72      2.89 o 
   2   3  14       24.16       18.80      4.70 o 
   3   3  14       36.13       44.47      6.15 o 
   4   3  14       79.07       94.37      8.32 o 
   5   3  14        7.64        6.15      3.25 o 
   6   3  14        5.48        5.79      3.25 o 
   7   3  14       99.85      103.67      5.02 o 
   8   3  14        3.17        0.83      1.99 o 
   9   3  14        6.55        5.74      2.07 o 
  -1   4  14        5.92        5.29      2.34 o 
   0   4  14       10.40       13.48      2.60 o 
   1   4  14       15.24       17.52      2.68 o 
   2   4  14       40.55       39.41      6.15 o 
   3   4  14       49.76       50.26      6.87 o 
   4   4  14        0.56        3.25      3.25 o 
   5   4  14       33.82       41.94      6.15 o 
   6   4  14       37.92       40.86      6.15 o 
   7   4  14      330.16      279.14     14.82 o 
   8   4  14       43.16       40.86      6.15 o 
   9   4  14        0.02        3.98      2.17 o 
   0   5  14      167.15      201.99      8.07 o 
   1   5  14       21.43       19.50      2.68 o 
   2   5  14        3.69        1.17      1.53 o 
   3   5  14        6.28        7.23      3.62 o 
   4   5  14        0.13        0.00      2.53 o 
   5   5  14       41.92       50.98      6.51 o 
   6   5  14       16.06       14.10      4.70 o 
   7   5  14        8.92       13.02      4.34 o 
   8   5  14       95.33      105.58      9.04 o 
   1   6  14        0.09        2.32      2.07 o 
   2   6  14      154.22      180.69      7.36 o 
   3   6  14       82.50      107.42      7.05 o 
   4   6  14       14.36       15.55      4.34 o 
   5   6  14       99.83      107.75      9.04 o 
   6   6  14        7.14        4.34      3.62 o 
   7   6  14       50.57       80.99      8.32 o 
   8   6  14        2.56        5.42      3.98 o 
   3   7  14       73.06       96.23      5.42 o 
   4   7  14        1.97        4.06      2.89 o 
   5   7  14      102.03      114.98      9.76 o 
   6   7  14        2.02        2.17      3.62 o 
   7   7  14       66.45       77.38      8.32 o 
   1  -6  15       61.70       70.87      6.15 o 
  -1  -5  15        4.52        5.71      2.42 o 
   0  -5  15       14.22       19.44      3.98 o 
   1  -5  15        0.67       -0.77      1.99 o 
   2  -5  15       60.49       83.89      5.60 o 
   3  -5  15        0.60       -0.16      3.07 o 
   4  -5  15       25.12       25.51      3.21 o 
  -2  -4  15       33.73       46.64      5.42 o 
  -1  -4  15       17.23       14.92      5.24 o 
   0  -4  15       14.84       22.99      3.01 o 
   1  -4  15       74.12       77.73      4.68 o 
   2  -4  15        9.39       11.29      2.41 o 
   3  -4  15        1.95       -0.83      1.74 o 
   4  -4  15        0.14        1.22      1.86 o 
   5  -4  15        6.33       11.63      3.98 o 
  -2  -3  15        0.02        2.89      2.53 o 
  -1  -3  15       16.39       17.60      2.68 o 
   0  -3  15       15.18       25.17      3.13 o 
   1  -3  15       45.17       38.67      3.47 o 
   2  -3  15       14.57       22.77      2.94 o 
   3  -3  15       24.77       30.61      3.21 o 
   4  -3  15       17.86       15.46      2.68 o 
   5  -3  15       33.02       41.24      3.67 o 
   6  -3  15        1.07        2.64      2.00 o 
  -2  -2  15        8.15       19.89      4.70 o 
  -1  -2  15        8.15        8.68      3.98 o 
   0  -2  15        1.01        2.19      1.90 o 
   1  -2  15       23.67       24.20      2.79 o 
   2  -2  15      159.87      179.11      6.94 o 
   3  -2  15        2.17        5.49      2.00 o 
   4  -2  15      143.14      169.02      6.75 o 
   5  -2  15        0.92       -0.75      1.65 o 
   6  -2  15       95.87      108.62      5.60 o 
   7  -2  15        4.59        4.92      2.89 o 
  -2  -1  15        8.29        5.42      3.62 o 
  -1  -1  15        4.90        6.51      3.62 o 
   0  -1  15        7.86       10.85      4.34 o 
   1  -1  15      125.39      136.64      8.50 o 
   2  -1  15       24.01       23.63      2.87 o 
   3  -1  15        1.62        0.80      1.63 o 
   4  -1  15       27.27       28.66      3.01 o 
   5  -1  15       11.33       11.21      2.41 o 
   6  -1  15       18.37       20.58      2.87 o 
   7  -1  15      133.15      151.39      6.68 o 
  -2   0  15       93.77       87.86      8.32 o 
  -1   0  15       18.94       10.49      4.34 o 
   0   0  15        0.07        0.36      2.89 o 
   1   0  15       17.97        9.04      3.98 o 
   2   0  15      256.44      260.70     14.46 o 
   3   0  15        0.47       -0.89      1.65 o 
   4   0  15        1.20        0.59      2.35 o 
   5   0  15        0.23        0.22      1.65 o 
   6   0  15       26.60       34.65      3.34 o 
   7   0  15       22.44       22.15      3.07 o 
   8   0  15        0.24        1.27      3.62 o 
  -2   1  15        7.79        4.70      3.62 o 
  -1   1  15        0.74        1.45      2.89 o 
   0   1  15        6.55        2.53      3.25 o 
   1   1  15        3.80        4.70      3.25 o 
   2   1  15      190.33      205.74     12.66 o 
   3   1  15        0.16        1.45      2.89 o 
   4   1  15       19.82       17.02      2.41 o 
   5   1  15        8.14        5.56      1.86 o 
   6   1  15       24.83       17.72      2.68 o 
   7   1  15       14.31       13.89      2.41 o 
   8   1  15       17.49       22.96      3.13 o 
  -1   2  15       16.37       18.80      5.06 o 
   0   2  15        7.08        7.23      3.98 o 
   1   2  15        2.65        4.70      3.25 o 
   2   2  15       11.78       16.99      4.70 o 
   3   2  15        1.66        4.34      3.25 o 
   4   2  15       59.01       60.38      7.23 o 
   5   2  15       22.20       30.37      5.79 o 
   6   2  15        3.37        4.25      1.86 o 
   7   2  15        7.09        6.00      2.07 o 
   8   2  15        7.01        8.18      3.25 o 
  -1   3  15        0.56        2.53      3.62 o 
   0   3  15        6.74       12.29      4.70 o 
   1   3  15       54.08       59.30      7.59 o 
   2   3  15       61.69       53.15      7.23 o 
   3   3  15        0.04        2.17      2.89 o 
   4   3  15        1.19        7.95      3.98 o 
   5   3  15        0.28        0.00      2.89 o 
   6   3  15        0.00        0.36      2.89 o 
   7   3  15        7.23        3.98      3.62 o 
   8   3  15        0.00       -1.39      1.74 o 
   0   4  15        0.10        0.72      3.62 o 
   1   4  15        0.34       -1.45      2.89 o 
   2   4  15        6.51        3.62      3.25 o 
   3   4  15        2.15        2.17      2.89 o 
   4   4  15        5.49        2.17      3.25 o 
   5   4  15       35.35       34.35      6.15 o 
   6   4  15       20.00       16.27      4.70 o 
   7   4  15        0.14       -1.08      2.53 o 
   8   4  15        0.02        1.45      3.25 o 
   1   5  15       28.61       34.71      6.51 o 
   2   5  15        1.85        1.81      3.25 o 
   3   5  15       19.60       19.89      5.42 o 
   4   5  15        0.00        2.17      3.25 o 
   5   5  15        3.48        7.23      3.98 o 
   6   5  15       12.28       10.49      4.34 o 
   7   5  15        7.52        1.45      3.25 o 
   3   6  15       20.87       37.97      6.51 o 
   4   6  15       10.83       10.85      4.34 o 
   5   6  15      102.01      136.68     10.85 o 
   6   6  15       18.71       24.95      5.79 o 
   1  -4  16      129.26      154.08      7.23 o 
   2  -4  16       14.39       17.04      3.01 o 
   3  -4  16       11.81        6.43      2.42 o 
   0  -3  16       34.56       43.57      3.81 o 
   1  -3  16       32.49       37.04      4.52 o 
   2  -3  16        2.22        4.38      2.16 o 
   3  -3  16       68.27       84.27      8.86 o 
   4  -3  16      209.10      251.85      8.86 o 
   5  -3  16        0.03       -2.17      2.53 o 
  -1  -2  16       14.13       13.38      4.70 o 
   0  -2  16       75.38       94.73      9.04 o 
   1  -2  16       17.94       18.80      2.74 o 
   2  -2  16        0.07        1.74      1.81 o 
   3  -2  16        5.88       11.33      2.60 o 
   4  -2  16      107.65      135.39      9.22 o 
   5  -2  16       29.68       32.29      3.34 o 
  -1  -1  16        1.55        0.72      3.25 o 
   0  -1  16       46.04       60.02      7.59 o 
   1  -1  16       25.71       28.93      5.79 o 
   2  -1  16        3.01        2.31      1.86 o 
   3  -1  16        0.38        0.41      1.74 o 
   4  -1  16        0.40       -1.74      1.74 o 
   5  -1  16       86.77       92.79      7.05 o 
   6  -1  16       20.56       21.07      2.94 o 
   0   0  16        1.04       -2.89      2.89 o 
   1   0  16        0.75        3.25      3.25 o 
   2   0  16      107.55      108.11      9.40 o 
   3   0  16       13.12       23.14      5.42 o 
   4   0  16        3.67        3.25      2.00 o 
   5   0  16       19.45       18.93      2.79 o 
   6   0  16       36.68       36.48      3.54 o 
   7   0  16        0.53       -2.17      2.17 o 
   0   1  16       51.56       62.92      7.95 o 
   1   1  16        0.52        1.45      2.89 o 
   2   1  16       54.14       60.02      7.59 o 
   3   1  16       11.26       18.08      5.06 o 
   4   1  16        0.13        2.53      2.89 o 
   5   1  16       15.05       11.97      2.41 o 
   6   1  16       28.96       25.30      4.16 o 
   7   1  16       33.81       36.14      4.16 o 
   0   2  16        0.15       -3.25      3.25 o 
   1   2  16        0.00        3.98      3.62 o 
   2   2  16        0.12       -2.53      3.25 o 
   3   2  16        0.47       -0.36      2.89 o 
   4   2  16        0.46       -1.45      2.53 o 
   5   2  16        1.27       -1.45      2.89 o 
   6   2  16       52.99       57.49      7.59 o 
   7   2  16       11.25        6.26      2.19 o 
   1   3  16        9.69       13.02      5.06 o 
   2   3  16        6.07        2.89      3.25 o 
   3   3  16       29.55       44.11      6.87 o 
   4   3  16       19.38       24.59      5.79 o 
   5   3  16        8.95       21.33      5.06 o 
   6   3  16        0.60       -2.53      2.53 o 
   3   4  16        0.21        1.08      3.25 o 
   4   4  16        0.23        0.00      2.89 o 
   5   4  16       45.60       46.28      7.23 o 
   6   4  16        2.02        1.08      3.62 o 
   3  -1  17      279.12      355.77     11.09 o 
   3   0  17       38.68       54.24      7.59 o 
   4   0  17       47.12       53.15      7.59 o 
   3   1  17        8.31       10.85      4.34 o 
   4   1  17        3.06       -0.36      2.53 o 
                                                 
